# Supplementary material for: Deprotection of centromeric cohesin at meiosis II requires APC/C activity but not kinetochore tension
Source: EMBO J. 2021 Mar 1;40(7):e106812. doi: 10.15252/embj.2020106812 (PMC8013787; doi:10.15252/embj.2020106812)
Supplement: Supplementary file 3 — Source Data for Expanded View/Appendix [file EMBJ-40-e106812-s012.zip]

Archive with 41 entries (38 files):
- Source Data for Expanded View and Appendix/
- Source Data for Expanded View and Appendix/EMBOJ-2020-106812_SourceDataForFigureS3_1.pdf
- __MACOSX/
- __MACOSX/Source Data for Expanded View and Appendix/
- __MACOSX/Source Data for Expanded View and Appendix/._EMBOJ-2020-106812_SourceDataForFigureS3_1.pdf
- Source Data for Expanded View and Appendix/EMBOJ-2020-106812_SourceDataForFigureS1_1.pdf
- __MACOSX/Source Data for Expanded View and Appendix/._EMBOJ-2020-106812_SourceDataForFigureS1_1.pdf
- Source Data for Expanded View and Appendix/EMBOJ-2020-106812_SourceDataForFigureEV4_1.pdf
- __MACOSX/Source Data for Expanded View and Appendix/._EMBOJ-2020-106812_SourceDataForFigureEV4_1.pdf
- Source Data for Expanded View and Appendix/.DS_Store
- __MACOSX/Source Data for Expanded View and Appendix/._.DS_Store
- Source Data for Expanded View and Appendix/EMBOJ-2020-106812_SourceDataForFigureEV3A_2.xlsx
- __MACOSX/Source Data for Expanded View and Appendix/._EMBOJ-2020-106812_SourceDataForFigureEV3A_2.xlsx
- Source Data for Expanded View and Appendix/EMBOJ-2020-106812_SourceDataForFigureEV6A.xlsx
- __MACOSX/Source Data for Expanded View and Appendix/._EMBOJ-2020-106812_SourceDataForFigureEV6A.xlsx
- Source Data for Expanded View and Appendix/EMBOJ-2020-106812_SourceDataForFigureEV2C.xlsx
- __MACOSX/Source Data for Expanded View and Appendix/._EMBOJ-2020-106812_SourceDataForFigureEV2C.xlsx
- Source Data for Expanded View and Appendix/EMBOJ-2020-106812_SourceDataForFigureEV6B.xlsx
- __MACOSX/Source Data for Expanded View and Appendix/._EMBOJ-2020-106812_SourceDataForFigureEV6B.xlsx
- Source Data for Expanded View and Appendix/EMBOJ-2020-106812_SourceDataForFigureS1_2.xlsx
- __MACOSX/Source Data for Expanded View and Appendix/._EMBOJ-2020-106812_SourceDataForFigureS1_2.xlsx
- Source Data for Expanded View and Appendix/EMBOJ-2020-106812_SourceDataForFigureEV4_2.xlsx
- __MACOSX/Source Data for Expanded View and Appendix/._EMBOJ-2020-106812_SourceDataForFigureEV4_2.xlsx
- Source Data for Expanded View and Appendix/EMBOJ-2020-106812_SourceDataForFigureS3_2.xlsx
- __MACOSX/Source Data for Expanded View and Appendix/._EMBOJ-2020-106812_SourceDataForFigureS3_2.xlsx
- Source Data for Expanded View and Appendix/EMBOJ-2020-106812_SourceDataForFigureEV1D.xlsx
- __MACOSX/Source Data for Expanded View and Appendix/._EMBOJ-2020-106812_SourceDataForFigureEV1D.xlsx
- Source Data for Expanded View and Appendix/EMBOJ-2020-106812_SourceDataForFigureS2.xlsx
- __MACOSX/Source Data for Expanded View and Appendix/._EMBOJ-2020-106812_SourceDataForFigureS2.xlsx
- Source Data for Expanded View and Appendix/EMBOJ-2020-106812_SourceDataForFigureEV6C.xlsx
- __MACOSX/Source Data for Expanded View and Appendix/._EMBOJ-2020-106812_SourceDataForFigureEV6C.xlsx
- Source Data for Expanded View and Appendix/EMBOJ-2020-106812_SourceDataForFigureEV2B.xlsx
- __MACOSX/Source Data for Expanded View and Appendix/._EMBOJ-2020-106812_SourceDataForFigureEV2B.xlsx
- Source Data for Expanded View and Appendix/EMBOJ-2020-106812_SourceDataForFigureS5.xlsx
- __MACOSX/Source Data for Expanded View and Appendix/._EMBOJ-2020-106812_SourceDataForFigureS5.xlsx
- Source Data for Expanded View and Appendix/EMBOJ-2020-106812_SourceDataForFigureS4.xlsx
- __MACOSX/Source Data for Expanded View and Appendix/._EMBOJ-2020-106812_SourceDataForFigureS4.xlsx
- Source Data for Expanded View and Appendix/EMBOJ-2020-106812_SourceDataForFigureEV3B.xlsx
- __MACOSX/Source Data for Expanded View and Appendix/._EMBOJ-2020-106812_SourceDataForFigureEV3B.xlsx
- Source Data for Expanded View and Appendix/EMBOJ-2020-106812_SourceDataForFigureEV3A_1.pdf
- __MACOSX/Source Data for Expanded View and Appendix/._EMBOJ-2020-106812_SourceDataForFigureEV3A_1.pdf
