# Supplementary material for: Deprotection of centromeric cohesin at meiosis II requires APC/C activity but not kinetochore tension
Source: EMBO J. 2021 Mar 1;40(7):e106812. doi: 10.15252/embj.2020106812 (PMC8013787; doi:10.15252/embj.2020106812)
Supplement: Supplementary file 3 — Source Data for Expanded View/Appendix [file EMBJ-40-e106812-s012.zip › Source Data for Expanded View and Appendix/EMBOJ-2020-106812_SourceDataForFigureEV3A_2.xlsx]

## Sheet: slide 1
Source data for Figure EV3A, Mengoli et al.
Centromeric Rec8, nuclear division, and spindles in meiosis II cells (4 SPBs) of the PDS1-AID strain kept in the metaphase II arrest (37 ºC) or released into anaphase II (25 ºC)
PDS1-AID (37 ºC)
Time (min)	cenRec8+	Spreads	%Rec8	>2N	Cells	%>2N	Spin	Cells	%Spin
0	191	200	95.5	2	100	2	100	100	100
20	188	200	94	4	100	4	100	100	100
40	178	200	89	9	100	9	99	100	99
60	160	201	79.602	12	100	12	98	100	98
80	160	200	80	18	100	18	96	100	96
100	138	200	69	27	100	27	92	100	92
120	134	200	67	36	100	36	88	100	88
PDS1-AID (25 ºC)
Time (min)	cenRec8+	Spreads	%Rec8	>2N	Cells	%>2N	Spin	Cells	%Spin
0	188	200	94	8	100	8	95	100	95
20	89	200	44.5	33	100	33	91	100	91
40	53	200	26.5	56	100	56	80	100	80
60	42	200	21	73	100	73	59	100	59
80	33	200	16.5	80	100	80	40	100	40
100	36	200	18	84	100	84	29	100	29
120	39	200	19.5	86	100	86	26	100	26
