# Supplementary material for: Deprotection of centromeric cohesin at meiosis II requires APC/C activity but not kinetochore tension
Source: EMBO J. 2021 Mar 1;40(7):e106812. doi: 10.15252/embj.2020106812 (PMC8013787; doi:10.15252/embj.2020106812)
Supplement: Supplementary file 3 — Source Data for Expanded View/Appendix [file EMBJ-40-e106812-s012.zip › Source Data for Expanded View and Appendix/EMBOJ-2020-106812_SourceDataForFigureEV6A.xlsx]

## Sheet: Meta II
Source data for Figure EV6A, Mengoli et al.
Fluorescence intensities of Securin-mNG expressed from injected mRNA in metaphase II-arrested oocytes treated as indicated.
Metaphase II-arrest (background-corrected MFI normalized to t = 0)
t (min)	Egg 001	Egg 002	Egg 004	Egg 005	Egg 006	Egg 007	Egg 008	Egg 009	Egg 010	Egg 012	Egg 013	Egg 015	Egg 016	Egg 017	Egg 018	mean	stdev.s
0	1	1	1	1	1	1	1	1	1	1	1	1	1	1	1	1	0
5	1.01934	0.984796	1.02105	1.0224	1.00525	1.02701	1.02153	1.01863	1.01231	1.08958	1.05836	1.12286	1.00265	1.03309	1.0208	1.03064	0.0350949
10	1.02983	0.960334	1.0248	1.02382	1.0048	1.04463	1.04523	1.03768	1.02057	1.18695	1.11412	1.22698	1.00606	1.05619	1.04433	1.05509	0.0700431
15	1.04274	0.96812	1.02833	1.04523	1.02136	1.05263	1.06367	1.04761	1.03824	1.25186	1.15054	1.27836	1.00122	1.06428	1.07127	1.07503	0.0866224
20	1.08097	0.976309	1.04223	1.08088	1.05233	1.08832	1.09006	1.08352	1.07916	1.33301	1.16707	1.33401	1.01029	1.08636	1.10715	1.10744	0.101272
25	1.11419	0.993811	1.0545	1.11112	1.07622	1.11177	1.11602	1.11246	1.11349	1.44026	1.20729	1.37259	1.02557	1.12791	1.15825	1.14236	0.119331
30	1.15083	1.00636	1.07011	1.13615	1.10204	1.1333	1.14023	1.13138	1.14967	1.53668	1.2406	1.41909	1.04319	1.1616	1.20266	1.17493	0.137675
35	1.20901	1.03614	1.08799	1.16202	1.12586	1.15854	1.17054	1.15087	1.19453	1.55878	1.28267	1.47317	1.04652	1.17121	1.24755	1.20503	0.143401
40	1.23918	1.05568	1.10455	1.18363	1.1558	1.18537	1.20161	1.18161	1.24029	1.65879	1.31471	1.54351	1.0591	1.20346	1.29559	1.24153	0.164893
45	1.25591	1.06119	1.08959	1.18392	1.15906	1.19604	1.21497	1.17638	1.2631	1.71034	1.30642	1.56652	1.04387	1.19923	1.33118	1.25052	0.179426
50	1.31271	1.08744	1.11464	1.2274	1.19928	1.23072	1.25754	1.20101	1.31426	1.74785	1.35857	1.63637	1.06872	1.2339	1.37421	1.29097	0.187275
55	1.36171	1.12538	1.12907	1.23826	1.21556	1.24478	1.27657	1.21058	1.354	1.76545	1.36939	1.68393	1.0573	1.25026	1.41319	1.31303	0.194474
60	1.38651	1.12738	1.13147	1.25602	1.2291	1.24632	1.29451	1.226	1.38036	1.76777	1.37378	1.73389	1.06671	1.26911	1.42347	1.32749	0.199874
65	1.39834	1.13165	1.13754	1.26304	1.23578	1.25949	1.30218	1.24059	1.4122	1.77421	1.39055	1.7737	1.0651	1.27766	1.43798	1.34	0.206302
70	1.40894	1.13257	1.14249	1.28085	1.24999	1.27609	1.31998	1.26084	1.4406	1.7619	1.39126	1.79565	1.06699	1.28547	1.44651	1.35068	0.206095
75	1.44227	1.13564	1.14145	1.28988	1.26077	1.28703	1.33291	1.27428	1.46189	1.7685	1.35233	1.84999	1.06698	1.28979	1.45683	1.3607	0.215573
80	1.46506	1.14756	1.14839	1.30808	1.28051	1.30361	1.34593	1.28699	1.49005	1.74039	1.32417	1.90271	1.06763	1.28579	1.45909	1.3704	0.219623
85	1.49195	1.16027	1.15003	1.32065	1.30134	1.31995	1.35669	1.30172	1.54034	1.72084	1.31839	1.94843	1.07829	1.30036	1.4455	1.38365	0.224236
90	1.53665	1.16983	1.16048	1.34259	1.32223	1.3369	1.37674	1.33043	1.5822	1.69617	1.32315	2.00783	1.08109	1.32349	1.47805	1.40452	0.232587
95	1.55785	1.17625	1.1519	1.35643	1.3317	1.35371	1.38336	1.34622	1.60512	1.63156	1.31799	2.03661	1.06423	1.32127	1.47216	1.40709	0.235962

## Sheet: SrCl2
Source data for Figure EV6A, Mengoli et al.
Fluorescence intensities of Securin-mNG expressed from injected mRNA in metaphase II-arrested oocytes treated as indicated.
SrCl2 (background-corrected MFI normalized to t = 0)
t (min)	Egg 001	Egg 002	Egg 003	Egg 004	Egg 005	Egg 006	Egg 007	Egg 008	Egg 009	Egg 010	Egg 011	mean	stdev.s
0	1	1	1	1	1	1	1	1	1	1	1	1	0
5	0.897677	0.966637	0.904076	0.991592	0.899454	0.944574	0.876863	1.02441	0.974877	1.00088	0.879727	0.941888	0.0526742
10	0.703117	0.884334	0.696883	0.939314	0.726665	0.851119	0.704871	1.0532	0.867501	1.0426	0.674517	0.831284	0.14003
15	0.398743	0.776949	0.407072	0.843019	0.426535	0.778258	0.51364	1.06514	0.760816	1.08897	0.379268	0.676219	0.265245
20	0.13577	0.609929	0.173913	0.710551	0.161737	0.728451	0.290084	1.0779	0.562743	1.02377	0.15373	0.51169	0.351673
25	0.0872234	0.410009	0.110474	0.574041	0.0634311	0.620824	0.111133	1.07015	0.306114	0.873448	0.0627463	0.389963	0.353869
30	0.0898011	0.211254	0.10061	0.44381	0.0549328	0.380624	0.0795492	0.93022	0.122908	0.659848	0.0523932	0.284177	0.290558
35	0.0846896	0.0796818	0.0963324	0.314013	0.0549378	0.191229	0.082378	0.738013	0.0888804	0.451946	0.0508888	0.202999	0.21769
40	0.0944026	0.048177	0.0953119	0.187826	0.0544466	0.112807	0.0768793	0.531015	0.0838559	0.247642	0.0482994	0.143697	0.142383
45	0.0938709	0.0439904	0.101688	0.0887296	0.0587861	0.100072	0.0787783	0.337109	0.0753721	0.140357	0.0467825	0.105958	0.0814561
50	0.095704	0.0421853	0.107028	0.0442474	0.0612608	0.0958301	0.0852501	0.168983	0.081336	0.111735	0.0491286	0.085699	0.0371987
55	0.096308	0.0414703	0.104056	0.035544	0.0657736	0.0921362	0.0910086	0.103741	0.0777055	0.11524	0.0498409	0.0793477	0.0273716
60	0.0982564	0.0405503	0.106557	0.0354127	0.0676663	0.0957447	0.102675	0.0960352	0.0756256	0.104468	0.053112	0.0796458	0.0266338
65	0.0997993	0.0403922	0.107523	0.0359043	0.0688013	0.0975111	0.0995045	0.0860543	0.0815003	0.103844	0.0536644	0.0794999	0.0260259
70	0.100914	0.0402673	0.107511	0.0362537	0.0726609	0.0991397	0.104875	0.0947467	0.0786855	0.103878	0.0544459	0.0812162	0.0267427
75	0.098848	0.0398344	0.111028	0.0355417	0.0759481	0.0991182	0.104732	0.0955168	0.0838847	0.104161	0.0567219	0.0823032	0.0268786
80	0.10113	0.0404157	0.116002	0.0367215	0.0768706	0.104962	0.10811	0.0910467	0.0803625	0.103303	0.0614148	0.0836673	0.0273283
85	0.0961294	0.0403151	0.114969	0.036804	0.0814461	0.106864	0.112098	0.0945226	0.0863884	0.107982	0.061505	0.0853658	0.0278171
90	0.0963759	0.0403382	0.112885	0.0371021	0.0860219	0.110193	0.112137	0.09672	0.0931023	0.112702	0.062856	0.0873122	0.0282312
95	0.0992627	0.0404381	0.120176	0.0382375	0.091401	0.112959	0.115863	0.0986926	0.0935208	0.115113	0.0653815	0.090095	0.0294188
