# Supplementary material for: Deprotection of centromeric cohesin at meiosis II requires APC/C activity but not kinetochore tension
Source: EMBO J. 2021 Mar 1;40(7):e106812. doi: 10.15252/embj.2020106812 (PMC8013787; doi:10.15252/embj.2020106812)
Supplement: Supplementary file 3 — Source Data for Expanded View/Appendix [file EMBJ-40-e106812-s012.zip › Source Data for Expanded View and Appendix/EMBOJ-2020-106812_SourceDataForFigureEV2C.xlsx]

## Sheet: Sheet1
Source data for Figure EV2C, Mengoli et al.
Live-imaging was used to determine the number of frames (10 min/frame) from Rec8-GFP cleavage at anaphase I to removal of centromeric Rec8 or spindle disassembly.
	Removal of cen Rec8						Spindle disassembly
Strain	mad2	mad2	mad2 spo12	mad2 spo12		Strain	mad2	mad2	mad2 spo12	mad2 spo12
		CUP1p-CDC20		CUP1p-CDC20				CUP1p-CDC20		CUP1p-CDC20
	5	5	8	6			10	11	11	9
	5	5	9	5			9	8	12	14
	6	6	9	6			11	14	12	11
	5	4	7	6			10	11	9	10
	4	5	11	7			8	9	16	12
	6	5	8	8			11	9	11	12
	5	4	11	6			11	9	15	13
	5	6	9	7			12	18	13	12
	5	5	6	4			10	10	10	13
	4	5	9	6			10	12	13	12
	4	5	10	6			10	9	14	14
	6	5	8	5			12	12	11	9
	4	5	10	6			11	9	15	11
	4	5	7	6			14	9	13	16
	5	4	8	6			9	9	13	10
	5	4	10	5			10	10	15	12
	6	2	9	5			15	9	13	10
	5	5	9	5			12	11	15	11
	5	6	7	6			10	11	10	11
	4	6	9	5			8	10	13	14
	4	5	8	11			8	9	13	18
	5	5	8	6			9	11	11	11
	6	5	8	7			11	8	11	9
	5	4	9	6			9	10	14	11
	4	6	8	5			9	9	12	19
	5	6	7	4			8	13	10	10
	4	4	11	5			13	7	15	9
	5	6	10	4			9	11	14	8
	7	4	8	7			11	9	14	12
	6	4	8	4			10	9	11	12
	5	6	9	6			11	12	15	11
	6	5	10	5			14	10	16	13
	5	6	8	7			12	12	12	12
	5	6	9	3			8	12	14	11
	5	7	6	5			12	11	11	15
	7	6	9	6			10	12	13	16
	5	4	11	5			11	10	17	15
	5	6	10	6			10	12	16	10
	6	6	10	6			10	12	14	16
	5	4	10	7			8	9	19	12
	5	5	9	7			11	9	16	9
	7	7	10	6			11	12	15	10
	5	5	8	6			9	11	12	10
	6	4	7	6			10	8	12	15
	5	6	8	8			8	12	13	13
	4	4	11	6			8	8	15	9
	5	4	7	7			9	10	11	11
	6	5	8	5			12	11	12	15
	6	5	8	3			9	10	13	10
	5	5	8	7			8	10	12	11
	6	5	9	7			10	9	16	10
	4	5	8	5			13	12	11	11
	4	5	7	6			9	12	10	11
	5	5	8	5			10	10	13	11
	6	4	7	7			11	10	20	14
	5	3	8	4			10	6	12	13
	4	7	11	8			8	13	17	13
	5	6	11	6			10	10	15	10
	6	7	7	4			8	13	11	15
	4	7	7	5			7	14	12	9
	6	3	8	6			12	7	12	10
	6	5	9	4			13	11	11	11
	5	3	8	6			8	8	13	10
	6	6	9	8			11	14	12	13
	6	5	10	4			9	13	15	10
	5	4	8	4			8	8	13	7
	6	5	8	4			11	11	11	5
	5	3	9	5			10	6	12	9
	6	5	8	6			12	11	14	10
	4	5	10	5			8	10	14	9
	5	8	8	6			11	13	13	12
	6	5	16	3			12	10	23	7
	4	5	9	6			11	12	11	11
	5	5	11	7			12	15	16	11
	5	5	11	7			9	8	16	12
	5	5	8	7			9	9	12	12
	5	4	6	7			9	8	13	18
	6	3	8	6			10	11	15	9
	6	5	10	6			10	9	14	11
	5	4	8	3			11	12	12	7
	4	5	9	6			11	10	15	11
	6	4	6	6			12	9	14	14
	5	4	11	7			11	10	18	13
	2	6	7	6			7	11	13	11
	6	5	8	5			11	10	12	10
	6	5	8	7			9	10	12	11
	5	5	8	6			11	10	12	10
	6	5	11	6			12	9	16	12
	5	3	8	6			9	9	12	15
	5	5	10	5			6	11	16	10
	5	4	10	5			10	13	14	15
	5	6	7	7			11	12	12	12
	4	4	8	5			10	4	12	7
	4	6	9	6			9	10	14	10
	6	5	7	3			10	9	18	12
	5	5	9	6			9	8	13	10
	5	5	7	6			10	10	14	9
	5	5	8	5			8	11	12	11
	6	5	9	6			9	9	17	11
	5	4	9	6			12	9	17	13
			8	5					13	12
			7	6					11	12
			9	5					13	12
			9	5					15	10
			8	5					11	13
			7	5					11	10
			7	4					10	13
			7	5					12	10
			11	6					20	9
			8	7					14	10
			8	5					13	11
			12	4					17	10
			8	6					13	11
			8	6					11	10
			11	3					16	15
			9	7					13	15
			10	6					15	12
			9	7					13	13
			9	4					15	8
			10	6					14	11
			9	6					13	10
			8	4					13	11
			7	6					12	11
			8	6					14	10
			7	8					12	11
			8	6					11	10
				7						10
				6						12
				6						10
				6						12
				6						10
				6						11
				5						13
				4						11
				3						12
				5						10
				4						9
				5						17
				4						12
				6						12
				6						13
				5						11
				6						12
				4						9
				7						12
				5						14
				5						11
				6						10
				5						12
				8						11
Count	100	100	126	150		Count	100	100	126	150
Average	5.13	4.95	8.65873	5.64667		Average	10.1	10.28	13.4444	11.42
STDEV.S	0.82456	1.01876	1.47058	1.22686		STDEV.S	1.64838	2.0205	2.30323	2.22031
Median	5	5	8	6		Median	10	10	13	11
