# Supplementary material for: Deprotection of centromeric cohesin at meiosis II requires APC/C activity but not kinetochore tension
Source: EMBO J. 2021 Mar 1;40(7):e106812. doi: 10.15252/embj.2020106812 (PMC8013787; doi:10.15252/embj.2020106812)
Supplement: Supplementary file 3 — Source Data for Expanded View/Appendix [file EMBJ-40-e106812-s012.zip › Source Data for Expanded View and Appendix/EMBOJ-2020-106812_SourceDataForFigureEV6B.xlsx]

## Sheet: Noc+SrCl2
Source data for Figure EV6B, Mengoli et al.
Fluorescence intensities of Securin-mNG expressed from injected mRNA in metaphase II-arrested oocytes treated as indicated.
DMSO + Nocodazole + SrCl2 (background-corrected MFI normalized to t = 0)
t (min)	Egg 002	Egg 003	Egg 004	Egg 005	Egg 006	Egg 007	Egg 008	Egg 009	Egg 010	Egg 011	Egg 012	mean	stdev.s
0	1	1	1	1	1	1	1	1	1	1	1	1	0
5	1.18502	1.10268	1.05873	1.10064	1.07222	1.04538	1.04921	1.10419	1.08874	1.05879	1.03761	1.08211	0.0418188
10	1.22448	1.15016	1.09115	1.13278	1.10524	1.03339	1.07838	1.13842	1.13606	1.09292	1.05695	1.11272	0.0519559
15	1.25273	1.18543	1.11286	1.18081	1.14722	1.0734	1.1003	1.19815	1.18068	1.1216	1.07807	1.1483	0.0562935
20	1.31191	1.25839	1.15553	1.21868	1.17195	1.14049	1.154	1.23004	1.25285	1.16988	1.13497	1.19988	0.0579105
25	1.30999	1.27579	1.17542	1.21004	1.15893	1.1836	1.18193	1.25236	1.32586	1.20295	1.1652	1.22201	0.059418
30	1.33597	1.32265	1.19118	1.25586	1.18466	1.23533	1.20637	1.27007	1.37318	1.24997	1.1936	1.25626	0.0639358
35	1.39302	1.38902	1.23815	1.31141	1.1999	1.25006	1.24538	1.30462	1.47813	1.32025	1.23124	1.30556	0.0851948
40	1.43087	1.43657	1.25971	1.35911	1.24762	1.28329	1.2623	1.28939	1.46785	1.34958	1.25329	1.33087	0.0823301
45	1.42619	1.46373	1.26001	1.37408	1.21913	1.30627	1.27401	1.42104	1.48808	1.38005	1.27139	1.35309	0.0912815
50	1.45358	1.52649	1.29238	1.43244	1.23453	1.35654	1.30708	1.49751	1.53654	1.42942	1.30491	1.3974	0.10363
55	1.49287	1.62029	1.32529	1.52691	1.29749	1.40911	1.2952	1.42151	1.54904	1.46502	1.30669	1.42813	0.112838
60	1.5137	1.66124	1.3389	1.57897	1.31509	1.45355	1.34095	1.51697	1.59351	1.49642	1.33987	1.46811	0.119799
65	1.49036	1.68334	1.32908	1.57789	1.28165	1.48122	1.33208	1.42078	1.5831	1.50775	1.33476	1.45655	0.128447
70	1.49732	1.73333	1.3522	1.62795	1.30059	1.52996	1.36723	1.58041	1.61132	1.54013	1.36874	1.50083	0.137349
75	1.48645	1.7899	1.36534	1.66874	1.29163	1.53556	1.39465	1.61162	1.63579	1.55391	1.39373	1.52067	0.150669
80	1.44028	1.78572	1.35874	1.65107	1.2529	1.58727	1.41358	1.66565	1.65995	1.56824	1.40186	1.52593	0.162493
85	1.39976	1.79576	1.35152	1.64964	1.23425	1.57488	1.41039	1.67584	1.63654	1.5477	1.39926	1.51596	0.16894
90	1.37373	1.82404	1.34895	1.64765	1.19853	1.58853	1.42653	1.70186	1.65884	1.54549	1.42038	1.52132	0.184139
95	1.36703	1.88445	1.37197	1.67853	1.20871	1.60901	1.42631	1.77234	1.6793	1.55513	1.45147	1.54584	0.201125

## Sheet: Rev+Noc+SrCl2
Source data for Figure EV6B, Mengoli et al.
Fluorescence intensities of Securin-mNG expressed from injected mRNA in metaphase II-arrested oocytes treated as indicated.
Reversine + Nocodazole + SrCl2 (background-corrected MFI normalized to t = 0)
t (min)	Egg 002	Egg 003	Egg 004	Egg 006	Egg 007	Egg 008	Egg 010	Egg 011	Egg 012	Egg 013	Egg 014	Egg 016	Egg 017	Egg 018	mean	stdev.s
0	1	1	1	1	1	1	1	1	1	1	1	1	1	1	1	0
5	0.723538	0.970625	0.765631	0.804206	0.780938	0.816037	0.76531	0.992287	0.836405	0.889308	0.719369	0.911996	0.697997	0.874521	0.824869	0.0922378
10	0.39401	0.889516	0.477833	0.560636	0.515079	0.567027	0.45097	0.953056	0.629213	0.643949	0.761749	1.01245	0.453951	0.684219	0.642404	0.196154
15	0.206467	0.936539	0.209825	0.313089	0.257026	0.328076	0.241323	0.942939	0.481643	0.575673	0.604724	0.953999	0.245263	0.469345	0.483281	0.281839
20	0.117743	0.954059	0.118696	0.145052	0.109356	0.182584	0.171509	0.890686	0.286971	0.426008	0.504888	0.850753	0.196186	0.284706	0.374228	0.30743
25	0.107769	0.906152	0.149484	0.101109	0.0735039	0.134391	0.153367	0.820137	0.122829	0.240728	0.414366	0.725948	0.197151	0.166687	0.308116	0.290119
30	0.0733936	0.713513	0.0739868	0.0806869	0.0498288	0.108773	0.127914	0.751094	0.0523294	0.087979	0.347651	0.613736	0.192755	0.0944462	0.240578	0.257964
35	0.096404	0.574142	0.111261	0.0855788	0.0599589	0.122902	0.151325	0.687987	0.05049	0.0583256	0.30405	0.516725	0.197715	0.0789449	0.221129	0.214783
40	0.101112	0.433232	0.113461	0.0873504	0.0613669	0.124064	0.161202	0.538041	0.0485206	0.0556741	0.262852	0.362279	0.20648	0.0803274	0.188283	0.154825
45	0.102377	0.261078	0.112427	0.0882585	0.0616692	0.124026	0.1504	0.376895	0.0468696	0.0540087	0.217988	0.198031	0.207614	0.0790532	0.148621	0.0940106
50	0.108151	0.151905	0.118929	0.0927016	0.0628728	0.129025	0.159533	0.251875	0.0466856	0.0536396	0.150608	0.145558	0.203676	0.081714	0.125491	0.0579242
55	0.112778	0.123439	0.125074	0.0953225	0.0652651	0.123978	0.16456	0.156142	0.0464676	0.0572798	0.112676	0.121432	0.210142	0.083984	0.114181	0.0441567
60	0.118031	0.117323	0.123541	0.0977262	0.0690142	0.128639	0.16211	0.103444	0.0464096	0.0569656	0.0656861	0.109864	0.200964	0.0804017	0.105723	0.0420186
65	0.12205	0.111407	0.126877	0.100964	0.0704884	0.126517	0.158116	0.0867563	0.0452311	0.0552853	0.0876221	0.121992	0.216495	0.0820595	0.10799	0.043942
70	0.130645	0.115321	0.132258	0.105492	0.0747635	0.138458	0.166027	0.0850018	0.0474102	0.0605173	0.104953	0.121563	0.22569	0.0932478	0.114382	0.0453251
75	0.134513	0.114707	0.141441	0.108025	0.0787698	0.134244	0.172492	0.0860817	0.0488649	0.059756	0.0984121	0.121367	0.227318	0.0880685	0.11529	0.0464379
80	0.13917	0.112887	0.142801	0.111051	0.0849757	0.140772	0.170392	0.0839277	0.0487738	0.0619419	0.104507	0.118917	0.222201	0.0926253	0.116782	0.044937
85	0.135719	0.115773	0.144771	0.108895	0.0881672	0.138218	0.165126	0.0811791	0.046878	0.0594114	0.0978427	0.130025	0.224186	0.086361	0.115897	0.0457841
90	0.136209	0.112457	0.146388	0.109567	0.0906378	0.140574	0.172498	0.0817085	0.04839	0.0572989	0.100768	0.127826	0.235485	0.0936598	0.118105	0.0481211
95	0.13001	0.114657	0.148147	0.110924	0.0947837	0.149211	0.183004	0.0846368	0.0497173	0.0554539	0.1034	0.127589	0.245339	0.0951534	0.120859	0.0507396
