# Supplementary material for: Deprotection of centromeric cohesin at meiosis II requires APC/C activity but not kinetochore tension
Source: EMBO J. 2021 Mar 1;40(7):e106812. doi: 10.15252/embj.2020106812 (PMC8013787; doi:10.15252/embj.2020106812)
Supplement: Supplementary file 3 — Source Data for Expanded View/Appendix [file EMBJ-40-e106812-s012.zip › Source Data for Expanded View and Appendix/EMBOJ-2020-106812_SourceDataForFigureS1_2.xlsx]

## Sheet: Sheet1
Source data for Appendix Figure S1, Mengoli et al.
Live-imaging of Rec8-GFP and RFP-Tub1 in ESTp-NDT80 and ESTp-NDT80 spo12∆ cells released with estradiol (EST) from the prophase arrest at t = 0.
	ESTp-NDT80 (n = 100)							ESTp-NDT80 spo12∆ (n = 191)
	Time (min)	Full Rec8	cen Rec8	Spindles				Time (min)	Full Rec8	cen Rec8	Spindles
	0	100	0	0				0	100	0	0
	10	100	0	0				10	100	0	0
	20	100	0	0				20	100	0	0
	30	100	0	0				30	100	0	0
	40	100	0	0				40	100	0	0
	50	100	0	0				50	100	0	0
	60	100	0	0				60	100	0	1.04712
	70	100	0	1				70	100	0	5.2356
	80	100	0	6				80	99.4764	0.52356	8.90052
	90	98	2	29				90	96.8586	3.14136	29.8429
	100	89	11	44				100	92.6702	7.32984	51.3089
	110	70	30	70				110	74.8691	25.1309	71.7277
	120	39	61	86				120	48.6911	51.8325	83.7696
	130	25	75	94				130	30.8901	69.1099	92.1466
	140	11	88	97				140	14.6597	85.3403	97.9058
	150	3	96	100				150	8.90052	91.0995	100
	160	2	88	100				160	1.57068	98.4293	100
	170	0	73	100				170	0	100	100
	180	0	54	100				180	0	100	100
	190	0	36	99				190	0	96.3351	100
	200	0	26	98				200	0	95.8115	100
	210	0	13	92				210	0	94.2408	99.4764
	220	0	4	78				220	0	89.5288	99.4764
	230	0	3	64				230	0	82.199	99.4764
	240	0	2	48				240	0	73.822	96.8586
	250	0	0	38				250	0	64.9215	93.7173
	260	0	0	25				260	0	60.2094	87.9581
	270	0	0	11				270	0	53.9267	85.3403
	280	0	0	4				280	0	48.6911	82.7225
	290	0	0	3				290	0	39.7906	75.9162
	300	0	0	2				300	0	36.1257	67.0157
	310	0	0	1				310	0	33.5079	62.8272
	320	0	0	0				320	0	30.8901	54.4503
	330	0	0	0				330	0	28.2723	49.7382
	340	0	0	0				340	0	25.1309	42.9319
	350	0	0	0				350	0	23.5602	38.2199
	360	0	0	0				360	0	21.9895	36.6492
