# Supplementary material for: Deprotection of centromeric cohesin at meiosis II requires APC/C activity but not kinetochore tension
Source: EMBO J. 2021 Mar 1;40(7):e106812. doi: 10.15252/embj.2020106812 (PMC8013787; doi:10.15252/embj.2020106812)
Supplement: Supplementary file 3 — Source Data for Expanded View/Appendix [file EMBJ-40-e106812-s012.zip › Source Data for Expanded View and Appendix/EMBOJ-2020-106812_SourceDataForFigureEV4_2.xlsx]

## Sheet: Sheet1
Source data for Figure EV4, Mengoli et al.
Immunofluorescence microscopy of fixed cells (n = 100 per time point) was used to analyse progression of meiosis in CDC20-mAR cells expressing Ha3-REC8 or Ha3-rec8-24A from an estradiol-inducible promoter at anaphase I.
Cell were released from the metaphase I-arrest with CuSO4 at 480 min in SPM (t = 0) and treated with estradiol at t = 50 min.
CDC20-mAR ESTp-ha3-REC8								CDC20-mAR ESTp-ha3-rec8-24A
min in SPM	min + Cu	Meta I	Ana I	Mei2	2 N	4 N		min in SPM	min + Cu	Meta I	Ana I	Mei2	2 N	4 N
0	-480	0	0	0	0	0		0	-480	0	0	0	0	0
120	-360	0	0	0	0	0		120	-360	0	0	0	0	0
240	-240	0	0	0	0	0		240	-240	0	0	0	0	0
300	-180	5	0	0	0	0		300	-180	4	0	0	0	0
360	-120	19	0	0	0	0		360	-120	23	0	0	0	0
420	-60	50	0	0	0	0		420	-60	52	0	0	0	0
480	0	55	0	0	0	0		480	0	54	0	0	0	0
500	20	55	2	0	2	0		500	20	52	4	0	4	0
520	40	48	6	2	8	0		520	40	42	10	0	10	0
540	60	9	41	9	50	0		540	60	5	40	12	52	0
560	80	3	10	37	49	6		560	80	4	12	33	50	6
580	100	3	2	55	12	46		580	100	4	6	46	17	45
600	120	3	1	16	6	57		600	120	3	5	15	7	56
620	140	4	1	9	5	60		620	140	2	2	8	7	56
640	160	4	1	6	5	61		640	160	2	1	7	8	57
