# Supplementary material for: Deprotection of centromeric cohesin at meiosis II requires APC/C activity but not kinetochore tension
Source: EMBO J. 2021 Mar 1;40(7):e106812. doi: 10.15252/embj.2020106812 (PMC8013787; doi:10.15252/embj.2020106812)
Supplement: Supplementary file 3 — Source Data for Expanded View/Appendix [file EMBJ-40-e106812-s012.zip › Source Data for Expanded View and Appendix/EMBOJ-2020-106812_SourceDataForFigureS3_2.xlsx]

## Sheet: Sheet1
Source data for Appendix Figure S3, Mengoli et al.
Live-imaging of Rec8-GFP and RFP-Tub1 in ESTp-NDT80 mad2∆ and ESTp-NDT80 mad2∆ spo12∆ cells released with estradiol (EST) from the prophase arrest at t = 0.
	ESTp-NDT80 mad2∆ (n = 100)							ESTp-NDT80 mad2∆ spo12∆ (n = 100)
	Time (min)	Full Rec8	cen Rec8	Spindles				Time (min)	Full Rec8	cen Rec8	Spindles
	0	100	0	0				0	100	0	0
	10	100	0	0				10	100	0	0
	20	100	0	0				20	100	0	0
	30	100	0	0				30	100	0	0
	40	100	0	0				40	100	0	0
	50	100	0	0				50	100	0	0
	60	100	0	1				60	100	0	0
	70	99	1	7				70	100	0	3
	80	88	12	31				80	93	7	17
	90	49	51	64				90	76	24	45
	100	31	69	83				100	43	57	64
	110	10	90	93				110	21	79	89
	120	5	94	97				120	4	96	98
	130	0	87	100				130	1	99	99
	140	0	57	100				140	0	100	100
	150	0	31	100				150	0	100	100
	160	0	19	100				160	0	94	100
	170	0	10	100				170	0	83	100
	180	0	3	93				180	0	62	100
	190	0	0	77				190	0	44	100
	200	0	0	58				200	0	33	93
	210	0	0	36				210	0	11	83
	220	0	0	24				220	0	2	73
	230	0	0	15				230	0	1	57
	240	0	0	12				240	0	0	45
	250	0	0	5				250	0	0	31
	260	0	0	1				260	0	0	22
	270	0	0	0				270	0	0	15
	280	0	0	0				280	0	0	9
	290	0	0	0				290	0	0	5
	300	0	0	0				300	0	0	1
	310	0	0	0				310	0	0	1
	320	0	0	0				320	0	0	0
	330	0	0	0				330	0	0	0
	340	0	0	0				340	0	0	0
	350	0	0	0				350	0	0	0
	360	0	0	0				360	0	0	0
