# Supplementary material for: Deprotection of centromeric cohesin at meiosis II requires APC/C activity but not kinetochore tension
Source: EMBO J. 2021 Mar 1;40(7):e106812. doi: 10.15252/embj.2020106812 (PMC8013787; doi:10.15252/embj.2020106812)
Supplement: Supplementary file 3 — Source Data for Expanded View/Appendix [file EMBJ-40-e106812-s012.zip › Source Data for Expanded View and Appendix/EMBOJ-2020-106812_SourceDataForFigureEV1D.xlsx]

## Sheet: Sheet1
Source data for Figure EV1D, Mengoli et al.
Live-imaging was used to determine the number of frames (10 min/frame) from cleavage of Rec8-RFP at anaphase I to removal of Rts1-GFP.
	Removal of Rts1
Strain	Control	spo12∆
	3	10
	2	11
	2	26
	3	18
	5	23
	7	15
	3	26
	4	9
	3	5
	4	9
	2	9
	5	10
	2	14
	3	10
	3	27
	4	6
	4	22
	2	20
	5	13
	3	23
	5	10
	2	14
	4	8
	4	18
	2	11
	2	7
	2	10
	3	6
	2	8
	3	14
	2	10
	3	10
	3	17
	2	11
	3	19
	4	10
	3	9
	2	10
	5	24
	2	10
	3	7
	3	16
	4	16
	3	7
	3	12
	3	21
	3	36
	3	9
	2	10
	3	9
	1	10
	2	12
	2	21
	2	7
	4	10
	3	8
	2	8
	2	5
	4	12
	4	10
	3	12
	5	34
	4	10
	2	18
	2	23
	2	15
	1	12
	2	14
	2	11
	2	10
	2	10
	3	10
	3	13
	3	8
	4	4
	3	6
	4	12
	5	6
	4	14
	4	19
	4	10
	4	16
	4	34
	4	8
	5	12
	4	10
	3	11
	4	15
	5	8
	6	9
	4	11
	4	8
	5	15
	5	12
	4	14
	6	9
	3	9
	4	8
	4	11
	4	10
		11
		14
		7
		7
		8
		11
		14
		17
		9
		8
		7
		11
		10
		8
		7
		7
		9
		7
		12
		11
		24
		13
		16
		13
		11
		10
		13
		19
		10
		10
		8
		8
		9
		10
		13
		8
		7
		6
		25
		7
		12
		15
		12
		6
		9
		8
		7
		8
		8
		17
		9
		11
		20
		10
		16
		8
		11
		26
		7
		8
		6
		7
		9
		8
		6
		7
		26
		16
		21
		16
		10
		7
		14
		9
		6
		7
Count	100	176
Average	3.29	12.0852
STDEV.S	1.15728	5.81315
Median	3	10
