# Supplementary material for: Deprotection of centromeric cohesin at meiosis II requires APC/C activity but not kinetochore tension
Source: EMBO J. 2021 Mar 1;40(7):e106812. doi: 10.15252/embj.2020106812 (PMC8013787; doi:10.15252/embj.2020106812)
Supplement: Supplementary file 3 — Source Data for Expanded View/Appendix [file EMBJ-40-e106812-s012.zip › Source Data for Expanded View and Appendix/EMBOJ-2020-106812_SourceDataForFigureS2.xlsx]

## Sheet: Sheet1
Source data for Appendix Figure S2, Mengoli et al.
Live-imaging was used to determine the number of frames (10 min/frame) from spindle formation to Rec8 cleavage (metaphase) at meiosis I.
	Duration of metaphase I
Strain	Control	mam1	mad2	mam1 mad2
	2	4	0	1
	2	6	0	0
	1	4	1	1
	4	5	0	2
	2	8	1	2
	2	7	0	0
	1	4	1	0
	3	5	0	1
	3	5	0	1
	3	6	0	1
	3	7	1	2
	2	4	0	0
	3	7	1	1
	3	7	1	0
	3	5	1	1
	3	6	0	1
	2	5	0	1
	3	4	1	3
	2	4	2	0
	2	6	0	1
	1	7	1	0
	2	7	0	0
	2	5	0	1
	2	6	1	1
	4	5	0	0
	3	8	1	1
	2	7	0	2
	3	5	0	0
	4	7	2	0
	2	4	1	1
	2	5	1	1
	2	4	1	0
	2	6	2	1
	3	3	1	0
	2	4	0	1
	2	5	1	1
	2	4	1	1
	2	5	1	1
	2	6	1	1
	2	4	1	1
	3	7	1	1
	3	3	0	1
	3	5	1	0
	2	5	0	0
	2	5	1	2
	4	6	1	2
	2	5	0	0
	2	7	1	0
	2	5	1	1
	3	4	3	0
	3	5	2	0
	2	4	1	1
	3	7	1	0
	3	4	2	0
	2	4	1	1
	3	5	1	2
	2	6	0	0
	3	4	1	0
	2	3	2	1
	2	6	0	0
	1	5	2	1
	2	5	2	0
	2	6	1	2
	2	7	1	0
	4	6	1	1
	2	5	0	2
	2	8	0	1
	3	6	1	1
	2	5	1	1
	2	7	1	3
	2	5	0	1
	2	6	0	1
	2	7	1	1
	2	4	1	0
	2	6	1	0
	2	6	0	0
	2	6	0	2
	3	6	0	1
	4	3	0	1
	2	3	2	0
	2	4	1	1
	2	5	0	1
	2	5	1	2
	1	4	1	1
	2	3	0	1
	1	3	1	0
	2	4	2	0
	2	6	0	1
	2	6	1	1
	2	7	0	1
	1	7	0	0
	2	6	1	0
	1	6	0	0
	2	5	0	1
	2	4	0	2
	2	6	0	0
	3	5	0	2
	2	3	2	2
	3	6	1	0
	2	5	1	1
Count	100	100	100	100
Average	2.29	5.28	0.73	0.81
STDEV.S	0.700577	1.27192	0.694204	0.747994
Median	2	5	1	1
