# Supplementary material for: Deprotection of centromeric cohesin at meiosis II requires APC/C activity but not kinetochore tension
Source: EMBO J. 2021 Mar 1;40(7):e106812. doi: 10.15252/embj.2020106812 (PMC8013787; doi:10.15252/embj.2020106812)
Supplement: Supplementary file 3 — Source Data for Expanded View/Appendix [file EMBJ-40-e106812-s012.zip › Source Data for Expanded View and Appendix/EMBOJ-2020-106812_SourceDataForFigureEV6C.xlsx]

## Sheet: Cdc20-wt
Source data for Figure EV6C, Mengoli et al.
Fluorescence intensities of Securin-mNG expressed from injected mRNA in metaphase II-arrested oocytes treated as indicated.
Cdc20-wt + Nocodazole + SrCl2 (background-corrected MFI ormalized to t = 0)
t (min)	Egg 001	Egg 004	Egg 006	Egg 007	Egg 010	Egg 011	Egg 012	Egg 013	Egg 020	Egg 027	mean	stdev.s
0	1	1	1	1	1	1	1	1	1	1	1	0
5	1.05893	1.20966	1.06588	1.02588	1.03679	1.04742	1.04302	1.0773	1.06905	1.09345	1.07274	0.0521337
10	1.15903	1.28882	1.17063	1.1584	1.12819	1.14089	1.13089	1.15003	1.14261	1.17701	1.16465	0.0464421
15	1.18246	1.3798	1.2306	1.22853	1.18515	1.20042	1.17251	1.18715	1.19804	1.23837	1.2203	0.0604452
20	1.21333	1.47667	1.25998	1.21694	1.22701	1.23866	1.18995	1.24434	1.23029	1.2671	1.25643	0.0806073
25	1.238	1.5712	1.29808	1.29854	1.26902	1.27809	1.23135	1.25689	1.27108	1.30199	1.30142	0.0978844
30	1.26751	1.60741	1.3459	1.35129	1.32514	1.31165	1.24721	1.29677	1.30769	1.34105	1.34016	0.0997073
35	1.29049	1.72493	1.34073	1.46085	1.33811	1.36623	1.30016	1.32893	1.35281	1.39194	1.38952	0.127354
40	1.30092	1.75719	1.41438	1.53269	1.39827	1.40668	1.30916	1.34333	1.38452	1.41434	1.42615	0.133474
45	1.30169	1.81768	1.44774	1.53601	1.43479	1.401	1.35276	1.39317	1.42277	1.43988	1.45475	0.141625
50	1.30265	1.87675	1.48107	1.56326	1.44828	1.45299	1.50174	1.4024	1.43708	1.4618	1.4928	0.15076
55	1.26618	1.94446	1.51574	1.61534	1.48799	1.49394	1.58451	1.40476	1.47511	1.48911	1.52771	0.17487
60	1.32203	1.96445	1.52998	1.66908	1.51349	1.5233	1.60896	1.42836	1.49102	1.51293	1.55636	0.170974
65	1.34681	2.03388	1.55148	1.69396	1.53826	1.57159	1.64409	1.4363	1.52762	1.53703	1.5881	0.183994
70	1.31805	2.08678	1.59233	1.70641	1.56626	1.58242	1.64539	1.45084	1.54032	1.57658	1.60654	0.199241
75	1.40493	2.1227	1.60756	1.71994	1.6065	1.60755	1.66567	1.48008	1.56288	1.60211	1.63799	0.191905
80	1.40073	2.17079	1.61337	1.74738	1.64248	1.64891	1.66455	1.48229	1.58258	1.594	1.65471	0.205492
85	1.41352	2.22251	1.62608	1.78372	1.67225	1.67466	1.67637	1.5206	1.59723	1.62191	1.68089	0.214662
90	1.4159	2.24912	1.68569	1.81167	1.68487	1.69014	1.69208	1.4859	1.60427	1.65063	1.69703	0.224266
95	1.40463	2.2774	1.69579	1.8381	1.69688	1.71062	1.68572	1.49059	1.60728	1.67438	1.70814	0.233926

## Sheet: Cdc20-R132A
Source data for Figure EV6C, Mengoli et al.
Fluorescence intensities of Securin-mNG expressed from injected mRNA in metaphase II-arrested oocytes treated as indicated.
Cdc20-R132A + Nocodazole + SrCl2 (background-corrected MFI normalized to t = 0)
t (min)	Egg 002	Egg 003	Egg 008	Egg 009	Egg 014	Egg 015	Egg 016	Egg 018	Egg 019	Egg 021	Egg 022	Egg 023	Egg 024	Egg 025	Egg 026	Egg 028	mean	stdev.s
0	1	1	1	1	1	1	1	1	1	1	1	1	1	1	1	1	1	0
5	0.964161	1.02596	1.03229	0.990549	1.03373	0.849265	0.958083	0.800816	0.888356	0.955264	0.903658	0.876739	0.907569	0.824736	0.961622	1.06222	0.939689	0.0790479
10	0.779792	1.05458	1.07518	0.834711	0.950488	0.533416	0.798199	0.48802	0.6593	0.773824	0.681626	0.584932	0.678972	0.570719	0.703185	1.09536	0.766394	0.193167
15	0.574623	1.0663	1.02136	0.562876	0.777508	0.319069	0.559988	0.271639	0.398727	0.503324	0.51658	0.395689	0.387714	0.357035	0.421714	0.891672	0.564113	0.247084
20	0.37313	1.05155	0.839637	0.343932	0.661116	0.247978	0.325268	0.211953	0.306227	0.342599	0.422071	0.318193	0.260085	0.282893	0.290362	0.753627	0.439414	0.247478
25	0.23648	1.02853	0.728951	0.274794	0.556288	0.22456	0.218024	0.182039	0.260579	0.264211	0.388442	0.282352	0.215541	0.248926	0.238601	0.617476	0.372862	0.238295
30	0.176438	1.00661	0.568471	0.239472	0.424354	0.22688	0.173859	0.197668	0.250308	0.25599	0.372018	0.273429	0.202294	0.256705	0.222115	0.42452	0.329445	0.210857
35	0.159562	0.995558	0.443162	0.216605	0.329789	0.22702	0.163933	0.193538	0.285608	0.248711	0.365737	0.265117	0.19966	0.249204	0.225269	0.306864	0.304709	0.198886
40	0.149793	0.873862	0.386482	0.215279	0.259941	0.222023	0.159893	0.185192	0.288483	0.242262	0.312205	0.26447	0.201244	0.237958	0.224168	0.241915	0.279073	0.168845
45	0.146899	0.68617	0.347457	0.221378	0.218229	0.219424	0.143312	0.183874	0.246414	0.242888	0.316956	0.271232	0.207245	0.239177	0.231886	0.196496	0.25744	0.126
50	0.140796	0.570496	0.378899	0.216855	0.236561	0.226873	0.151609	0.187292	0.245139	0.223012	0.285518	0.245602	0.211252	0.236097	0.217781	0.180913	0.247168	0.102012
55	0.139323	0.487545	0.419962	0.201338	0.243867	0.228132	0.150034	0.183098	0.285659	0.220451	0.265472	0.267438	0.215214	0.235391	0.221995	0.175106	0.246252	0.091359
60	0.134729	0.439148	0.426544	0.211231	0.242085	0.228692	0.142887	0.18622	0.251636	0.223876	0.252073	0.255528	0.210673	0.238782	0.226007	0.174455	0.240286	0.0836494
65	0.143039	0.406804	0.411387	0.215541	0.239523	0.250052	0.15213	0.182476	0.256761	0.254311	0.257767	0.270075	0.211722	0.240967	0.227795	0.179393	0.243734	0.075026
70	0.137932	0.382561	0.430713	0.211196	0.247547	0.247535	0.149402	0.175225	0.251081	0.25044	0.251563	0.259766	0.183514	0.250639	0.226625	0.179926	0.239729	0.0767276
75	0.148135	0.363894	0.453212	0.20075	0.258585	0.234662	0.142806	0.17752	0.27506	0.250034	0.250181	0.284701	0.190384	0.241375	0.22869	0.186176	0.242885	0.0788671
80	0.15334	0.357994	0.443845	0.205239	0.257822	0.255387	0.153492	0.173497	0.290036	0.239935	0.254542	0.27737	0.167894	0.265016	0.232251	0.186687	0.244647	0.0770921
85	0.155569	0.347173	0.452509	0.21389	0.277736	0.263151	0.147293	0.192456	0.256444	0.254147	0.251519	0.293192	0.171505	0.281418	0.239021	0.185614	0.248915	0.0769407
90	0.164313	0.354546	0.474039	0.215386	0.291294	0.255041	0.154556	0.194154	0.25261	0.241311	0.250976	0.273507	0.172988	0.268736	0.238574	0.212943	0.250936	0.0783285
95	0.164725	0.351529	0.476293	0.20188	0.296035	0.272643	0.14425	0.197216	0.256571	0.251985	0.259991	0.301105	0.193586	0.285141	0.241767	0.215519	0.25689	0.0797405
