# Supplementary material for: Deprotection of centromeric cohesin at meiosis II requires APC/C activity but not kinetochore tension
Source: EMBO J. 2021 Mar 1;40(7):e106812. doi: 10.15252/embj.2020106812 (PMC8013787; doi:10.15252/embj.2020106812)
Supplement: Supplementary file 3 — Source Data for Expanded View/Appendix [file EMBJ-40-e106812-s012.zip › Source Data for Expanded View and Appendix/EMBOJ-2020-106812_SourceDataForFigureEV2B.xlsx]

## Sheet: Sheet1
Source data for Figure EV2B, Mengoli et al.
Chromatin spreads were used to measure the distance between sister dots in mad2∆ spo12∆ cells at anaphase II normalized to the diameter of a circle around the nucleus harboring the sister dots.
We excluded cells that segregate BMH1-GFP dots to different nuclei as a result of recombination.
	CEN5-GFP sisters					BMH1-GFP sisters
Parameter	Dot distance	Nuclear ∅	ratio		Parameter	Dot distance	Nuclear ∅	ratio
	0.402	1.847	0.21765			1.28	3.121	0.410125
	0.624	4.597	0.135741			0.653	3.097	0.210849
	0.523	2.099	0.249166			0.677	2.884	0.234743
	0	5.827	0			0.442	2.951	0.14978
	0.578	1.365	0.423443			1.242	4.239	0.292994
	0.329	3.849	0.0854767			1.512	3.668	0.412214
	0	3.223	0			1.088	2.984	0.364611
	0	3.761	0			2.115	4.201	0.503452
	0.497	2.596	0.191448			0.777	3.744	0.207532
	0	2.707	0			1.638	3.537	0.463104
	0.238	2.065	0.115254			0.723	1.853	0.390178
	0.551	2.53	0.217787			0.759	1.535	0.494463
	0	2.702	0			3.18	3.79	0.83905
	0	5.039	0			0	2.484	0
	0.713	3.243	0.219858			0.701	2.992	0.234291
	0.29	3.769	0.0769435			1.604	5.682	0.282295
	0	3.339	0			2.145	3.875	0.553548
	0	5.333	0			0	2.79	0
	0	2.32	0			0.751	2.407	0.312007
	0	2.66	0			0.751	5.523	0.135977
	0	3.059	0			0.549	4.883	0.112431
	0.409	1.995	0.205013			1.048	3.847	0.27242
	0.444	2.139	0.207574			2.022	4.214	0.479829
	0.299	3.093	0.0966699			0.939	3.796	0.247366
	0	2.131	0			0.545	3.099	0.175863
	0.271	3.353	0.0808231			1.345	3.261	0.41245
	0	2.737	0			1.744	3.578	0.487423
	0	5.538	0			0.697	3.542	0.196781
	0.104	2.803	0.0371031			0.641	3.797	0.168817
	0.137	2.865	0.0478185			0.519	2.815	0.184369
	0	2.415	0			2.129	4.102	0.519015
	0.23	3.435	0.0669578			1.292	3.043	0.424581
	0	2.243	0			1.372	4.128	0.332364
	0	3.554	0			0	4.669	0
	0.294	3.798	0.0774092			0	3.93	0
	0.258	4.214	0.0612245			2	4.591	0.435635
	0	2.726	0			2.001	3.279	0.610247
	0.202	1.858	0.108719			1.407	3.911	0.359755
	0	3.832	0			1.101	2.978	0.369711
	0	2.566	0			2.083	4.462	0.466831
	0	2.966	0			1.184	3.475	0.340719
	0	2.808	0			0.794	3.044	0.260841
	0.651	3.051	0.213373			1.376	3.951	0.348266
	0	5.938	0			0	2.592	0
	0	4.715	0			2.185	4.826	0.452756
	0.63	4.143	0.152064			1.453	3.826	0.37977
	0	5.681	0			0.572	2.5	0.2288
	1.523	5.309	0.286871			0.782	4.646	0.168317
	0.5	2.394	0.208855			1.083	3.259	0.332311
	0.971	3.661	0.265228			0.8	3.853	0.20763
	0.323	4.776	0.0676298			0.73	3.009	0.242606
	0	4.809	0			1.423	3.082	0.461713
	0	3.962	0			0.906	3.529	0.25673
	0.252	3.954	0.0637329			2.378	5.938	0.400472
	0.454	3.773	0.120329			0	3.71	0
	0	2.181	0			1.819	4.493	0.404852
	0.763	3.99	0.191228			0.616	4.063	0.151612
	0.748	3.718	0.201183			2.134	4.223	0.505328
	0	1.806	0			1.565	5.121	0.305604
	0	4.37	0			2.948	4.687	0.628974
	0	5.051	0			0.78	2.282	0.341805
	0	5.12	0			0.699	3.42	0.204386
	0.558	5.769	0.0967239			2.134	3.755	0.568309
	0	4.264	0			1.254	3.564	0.351852
	0	3.571	0			1.278	4.037	0.316572
	0	1.782	0			0.922	4.283	0.21527
	0	4.504	0			2.436	5.519	0.441384
	0.686	3.455	0.198553			0.643	2.532	0.253949
	0	3.354	0			0	3.68	0
	0.491	4.612	0.106461			1.177	2.934	0.401159
	0	4.278	0			0.978	2.286	0.427822
	0.609	3.954	0.154021			1.193	3.417	0.349137
	0.292	2.905	0.100516			0.796	3.833	0.20767
	0.458	2.98	0.153691			0	4.891	0
	0	2.644	0			1.928	3.412	0.565064
	0	5.493	0			0.969	3.182	0.304525
	1.815	4.941	0.367335			1.68	3.712	0.452586
	1.067	5.651	0.188816			0	3.84	0
	0.202	3.509	0.0575663			1.571	3.478	0.451696
	0.382	3.58	0.106704			0	3.361	0
	0.441	3.665	0.120327			1.515	5.042	0.300476
	0	4.76	0			1.726	2.796	0.61731
	0	4.497	0			1.291	4.284	0.301354
	0.26	2.266	0.11474			0.711	2.847	0.249737
	0	2.898	0			0.732	2.611	0.280352
	0.457	3.406	0.134175			1.751	3.302	0.530285
	0.272	2.123	0.128121			0.55	2.653	0.207312
	0	3.285	0			0.556	2.595	0.214258
	0.428	2.92	0.146575			0.919	3.165	0.290363
	0.311	1.862	0.167025			3.024	4.001	0.755811
	0	2.64	0			0.7	2.884	0.242718
	0.458	2.829	0.161895			0	3.699	0
	0	2.157	0			0.79	3.319	0.238024
	0.246	4.486	0.0548373			1.228	4.919	0.249644
	0.737	3.877	0.190095			1.474	3.56	0.414045
	0	2.74	0			1.769	4.374	0.404435
	0.412	5.212	0.0790483			2.283	2.947	0.774686
	0	4.174	0			0	2.692	0
	0	3.393	0			1.808	3.856	0.46888
	0.288	4.032	0.0714286			2.006	4.153	0.483024
count	100	100	100		count	100	100	100
mean	0.25078	3.51869	0.0759123		mean	1.15491	3.62226	0.317003
stdev.s	0.333774	1.11487	0.0940993		stdev.s	0.730798	0.834591	0.181947
median	0.1205	3.4205	0.0424608		median	1.0855	3.571	0.308806
