# Supplementary material for: Deprotection of centromeric cohesin at meiosis II requires APC/C activity but not kinetochore tension
Source: EMBO J. 2021 Mar 1;40(7):e106812. doi: 10.15252/embj.2020106812 (PMC8013787; doi:10.15252/embj.2020106812)
Supplement: Supplementary file 3 — Source Data for Expanded View/Appendix [file EMBJ-40-e106812-s012.zip › Source Data for Expanded View and Appendix/EMBOJ-2020-106812_SourceDataForFigureS5.xlsx]

## Sheet: Sheet1
Source data for Appendix Figure S5, Mengoli et al.
Live-imaging was used to determine the number of frames (10 min/frame) from spindle formation to Rec8 cleavage (metaphase) at meiosis I.
	Duration of metaphase I
Strain	Control	spo11	mad2	spo11 mad2
	2	5	1	0
	4	7	1	0
	4	9	0	1
	2	7	2	1
	2	8	0	0
	1	12	0	1
	3	6	1	0
	3	9	1	0
	3	7	0	1
	3	7	1	1
	3	7	0	1
	3	14	0	1
	3	13	2	1
	2	7	0	0
	2	8	1	0
	3	9	2	0
	3	11	1	1
	3	7	0	0
	3	8	1	1
	1	5	1	1
	3	6	1	1
	2	6	0	1
	1	6	0	0
	3	9	1	1
	3	14	0	1
	2	6	0	1
	3	7	1	1
	2	10	2	0
	2	8	0	0
	2	5	1	1
	3	5	0	1
	2	6	1	1
	3	7	0	1
	4	5	1	1
	3	7	0	1
	2	8	0	0
	3	8	1	1
	3	6	0	1
	1	6	1	1
	2	6	1	1
	2	6	1	1
	2	5	1	0
	2	7	1	1
	4	6	1	0
	3	8	1	2
	2	7	1	0
	2	4	1	0
	2	10	0	2
	3	5	1	0
	2	5	2	0
	3	6	1	2
	2	4	0	1
	1	8	0	1
	1	15	0	1
	2	10	0	1
	3	7	1	0
	2	8	0	1
	2	7	1	0
	2	9	0	0
	2	11	1	0
	6	8	0	0
	3	5	1	0
	3	8	1	0
	2	6	0	1
	3	7	0	1
	2	7	1	1
	3	12	0	2
	1	11	0	1
	5	6	1	1
	2	11	1	1
	5	9	1	0
	2	8	1	1
	3	9	1	0
	3	7	1	1
	2	7	0	0
	3	11	2	0
	1	6	2	0
	2	8	1	0
	2	8	0	0
	4	14	0	0
	3	7	0	0
	2	5	1	1
	2	6	1	1
	1	6	0	0
	3	10	0	0
	2	5	1	0
	2	10	1	2
	1	6	1	1
	4	7	0	1
	3	3	0	0
	2	8	0	1
	2	7	0	1
	2	5	0	1
	4	7	1	0
	2	7	1	0
	2	8	0	0
	2	10	0	1
	1	8	1	0
	1	8	2	0
	1	7	0	1
		5	1
		5	0
		6	1
		5	0
		5	0
		9	0
		6	0
		7	1
		8	1
		8	1
		6	1
		7	0
		13	1
		9	0
		10	2
		10	1
		6	1
		7	1
		9
		10
		8
		11
		7
		7
		5
		8
		7
		8
		9
		9
		11
		10
		7
		7
		6
		5
		10
		9
		13
		8
		7
		5
		6
		6
		6
		7
		8
		9
		7
		8
		5
		8
Count	100	152	118	100
Average	2.45	7.63816	0.644068	0.61
STDEV.S	0.946818	2.21539	0.620524	0.58422
Median	2	7	1	1
