# Supplementary material for: Deprotection of centromeric cohesin at meiosis II requires APC/C activity but not kinetochore tension
Source: EMBO J. 2021 Mar 1;40(7):e106812. doi: 10.15252/embj.2020106812 (PMC8013787; doi:10.15252/embj.2020106812)
Supplement: Supplementary file 3 — Source Data for Expanded View/Appendix [file EMBJ-40-e106812-s012.zip › Source Data for Expanded View and Appendix/EMBOJ-2020-106812_SourceDataForFigureS4.xlsx]

## Sheet: Sheet1
Source data for Appendix Figure S4, Mengoli et al.
Live-imaging was used to determine the number of frames (10 min/frame) from cleavage of Rec8-GFP at anaphase I to removal of centromeric Rec8 or spindle disassembly.
	Removal of cen Rec8					Spindle disassembly
Strain	mad∆	mad∆ spo12	mad∆ spo12		Strain	mad∆	mad∆ spo12	mad∆ spo12		mad∆ = mad1∆ mad2∆ mad3∆
			mam1					mam1
	2	7	6			7	12	10
	4	7	4			8	12	12
	4	5	4			9	9	10
	4	4	5			9	8	9
	5	7	3			8	11	8
	4	6	5			10	11	11
	4	8	3			12	10	8
	5	6	3			7	10	8
	4	6	4			8	9	9
	4	4	4			11	9	10
	4	6	4			8	10	10
	5	6	5			10	10	8
	5	6	6			10	10	11
	4	6	4			9	10	10
	3	6	5			9	11	10
	3	6	4			7	9	10
	4	7	4			10	12	10
	4	6	5			10	12	8
	4	4	3			12	11	8
	3	6	3			7	12	10
	3	5	4			9	10	9
	5	6	3			10	12	9
	5	6	3			8	12	8
	4	5	5			8	10	15
	3	5	3			9	10	10
	3	7	4			10	12	10
	6	8	3			11	13	9
	4	4	4			7	8	9
	4	6	4			7	9	8
	4	5	3			8	11	10
	4	4	4			7	10	9
	3	6	5			6	12	9
	5	4	3			9	9	8
	4	9	4			8	15	8
	3	4	3			6	10	10
	4	7	3			8	12	8
	3	6	4			7	11	9
	4	6	2			7	12	9
	4	7	4			8	12	9
	2	6	5			8	10	11
	4	7	2			9	10	8
	3	6	5			9	12	11
	3	6	4			7	11	11
	6	6	4			9	12	9
	4	6	5			10	11	9
	3	5	3			9	11	7
	5	6	5			7	9	9
	4	5	2			6	11	7
	3	6	4			8	8	9
	4	6	5			9	9	9
	4	5	5			7	11	11
	6	6	4			11	11	10
	5	7	4			8	12	9
	4	6	6			8	11	12
	4	5	5			7	14	9
	4	5	5			9	13	9
	4	6	4			9	8	9
	4	7	5			9	13	9
	4	5	4			8	14	11
	5	8	4			7	14	9
	4	7	4			8	11	10
	4	6	3			4	12	8
	5	6	3			8	12	8
	4	6	4			8	9	9
	3	5	4			7	10	10
	5	5	4			9	10	9
	5	6	3			11	10	5
	3	6	5			10	9	8
	4	5	4			9	9	10
	4	5	4			9	11	11
	3	5	7			9	9	13
	3	7	4			8	12	9
	3	6	4			5	9	9
	3	5	3			7	12	9
	4	7	3			9	12	10
	6	7	3			8	12	9
	3	5	3			8	9	8
	4	6	4			6	10	9
	5	5	5			9	7	9
	4	4	4			7	8	11
	5	5	4			9	9	9
	3	6	3			9	10	7
	3	6	4			8	10	10
	5	6	4			10	10	10
	4	6	4			10	9	8
	4	6	5			10	11	10
	5	6	5			11	10	11
	4	7	4			8	12	10
	3	5	3			8	10	9
	4	7	3			7	10	7
	3	7	4			6	10	10
	4	8	3			9	13	8
	5	6	5			9	9	9
	3	5	4			7	8	10
	5	5	5			9	8	10
	4	5	5			10	10	12
	4	5	3			11	10	9
	4	8	5			9	13	9
	3	6	5			8	12	8
	3	5	4			8	11	9
	5	6	5			9	9	9
	4	10	4			9	16	7
	4	8	5			8	16	9
	4	7	4			9	13	8
	4	7	7			7	10	10
	4	7	4			9	10	6
	3	5	5			9	11	9
	4	5	4			9	10	9
	3	6	6			8	11	12
	3	5	4			8	9	9
	3	5	4			7	10	8
	4	6	3			8	9	8
	4	7	5			8	11	10
	4	8	4			8	13	8
	4	7	5			8	12	8
	4	5	4			7	10	8
	5	6	5			10	10	9
	3	7	4			5	11	9
	4	6	3			8	10	7
	3	6	4			8	10	11
	4	9	5			9	17	9
	4	6	3			8	9	10
	5	7	5			9	12	12
	4	7	4			9	12	9
	6	6	4			9	10	8
	4	6	5			10	12	9
	4	7	5			9	10	11
	4	5	3			9	10	4
	3	6	5			10	11	9
	6	10	3			11	17	7
	5	8	4			11	12	10
	4	6	3			9	13	8
	3	7	5			8	11	8
	4	6	5			9	11	12
	5	6	4			11	10	9
	4	6	4			8	10	8
	3	7	4			8	11	8
	4	6	4			8	11	10
		6	6				12	8
		5					7
		8					14
		7					13
		6					10
		8					15
		9					15
		8					13
		7					12
		6					12
		6					9
Count	138	149	139		Count	138	149	139
Average	3.97101	6.13423	4.11511		Average	8.47826	10.8926	9.17986
STDEV.S	0.818955	1.14878	0.925321		STDEV.S	1.38405	1.83488	1.44589
Median	4	6	4		Median	8	11	9
