# Supplementary material for: Deprotection of centromeric cohesin at meiosis II requires APC/C activity but not kinetochore tension
Source: EMBO J. 2021 Mar 1;40(7):e106812. doi: 10.15252/embj.2020106812 (PMC8013787; doi:10.15252/embj.2020106812)
Supplement: Supplementary file 3 — Source Data for Expanded View/Appendix [file EMBJ-40-e106812-s012.zip › Source Data for Expanded View and Appendix/EMBOJ-2020-106812_SourceDataForFigureEV3B.xlsx]

## Sheet: slide 1
Source data for Figure EV3B, Mengoli et al.
Scoring of centromeric Rec8 on spreads with 4 SPBs from PDS1-AID cells kept in the metaphase II-arrest (37 ºC) or released into anaphase II (25 ºC)
PDS1-AID (37 ºC)
Time (min)	cenRec8+	Spreads	%Rec8
0	191	200	95.5
20	188	200	94
40	178	200	89
60	160	201	79.602
80	160	200	80
100	138	200	69
120	134	200	67
PDS1-AID (25 ºC)
Time (min)	cenRec8+	Spreads	%Rec8
0	188	200	94
20	89	200	44.5
40	53	200	26.5
60
80					Apparent half-life of cen Rec8 (min)
100
120					Strain		Half-life	Time points	R2	% half-life	ANCOVA
					PDS1-AID (37 ºC)		217.1	0-120	0.95	100
					PDS1-AID (25 ºC)		21.9	0-40	0.99	10.1	4.2726e-06
