# Supplementary material for: Deprotection of centromeric cohesin at meiosis II requires APC/C activity but not kinetochore tension
Source: EMBO J. 2021 Mar 1;40(7):e106812. doi: 10.15252/embj.2020106812 (PMC8013787; doi:10.15252/embj.2020106812)
Supplement: Supplementary file 5 — Source Data for Figure 1 [file EMBJ-40-e106812-s007.zip › EMBOJ-2020-106812_SourceDataForFigure1D.xlsx]

## Sheet: Sheet1
Source data for Figure 1D, Mengoli et al.
Live-imaging of Mad2-GFP and SPBs (Cnm67-RFP) in control and spo12∆ cells. Cells were synchronized in silico to metaphase I (SPB separation) at t = 0.
	Control (n = 100)						spo12∆ (n = 100)
	Time (min)	Mad2nG	2SPB	4SPB			Time (min)	Mad2nG	2SPB	4SPB
	-60	0	0	0			-60	0	0	0
	-50	0	0	0			-50	0	0	0
	-40	0	0	0			-40	0	0	0
	-30	0	0	0			-30	0	0	0
	-20	4.21053	0	0			-20	3.0303	0	0
	-10	47	0	0			-10	62	0	0
	0	90	100	0			0	91	100	0
	10	41	100	0			10	28	100	0
	20	13	99	1			20	11	100	0
	30	43	66	34			30	16	100	0
	40	58	21	79			40	58	100	0
	50	19	1	99			50	75	100	0
	60	0	0	100			60	88	100	0
	70	0	0	100			70	90	100	0
	80	0	0	100			80	91	100	0
	90	0	0	100			90	87	100	0
	100	0	0	100			100	78	100	0
	110	0	0	100			110	68	100	0
	120	0	0	100			120	55	100	0
	130	0	0	100			130	44	100	0
	140	0	0	100			140	35	100	0
	150	0	0	100			150	27	100	0
	160	0	0	100			160	18	100	0
	170	0	0	100			170	14	100	0
	180	0	0	100			180	12	100	0
	190	0	0	100			190	9	100	0
	200	0	0	100			200	4	100	0
	210	0	0	100			210	3	100	0
	220	0	0	100			220	3	100	0
	230	0	0	100			230	2	100	0
	240	0	0	100			240	2	100	0
