# Supplementary material for: Deprotection of centromeric cohesin at meiosis II requires APC/C activity but not kinetochore tension
Source: EMBO J. 2021 Mar 1;40(7):e106812. doi: 10.15252/embj.2020106812 (PMC8013787; doi:10.15252/embj.2020106812)
Supplement: Supplementary file 5 — Source Data for Figure 1 [file EMBJ-40-e106812-s007.zip › EMBOJ-2020-106812_SourceDataForFigure1C.xlsx]

## Sheet: Sheet1
Source data for Figure 1C, Mengoli et al.
Live-imaging of Rec8-GFP and CEN5-RFP in control and spo12∆ cells. Cells were synchronized in silico to anaphase I (cohesin cleavage) at t = 0.
Control (n = 100)								spo12∆ (n = 100)
Time (min)	full Rec8	cen Rec8	1st div	2nd div	separ CEN5	Sporulation		Time (min)	full Rec8	cen Rec8	1st div	2nd div	separ CEN5	Sporulation
-60	100	0	0	0	0	0		-60	100	0	0	0	0	0
-50	100	0	0	0	0	0		-50	100	0	0	0	0	0
-40	100	0	0	0	0	0		-40	100	0	0	0	0	0
-30	100	0	0	0	0	0		-30	100	0	0	0	0	0
-20	100	0	0	0	0	0		-20	100	0	0	0	0	0
-10	100	0	0	0	0	0		-10	100	0	0	0	0	0
0	0	100	49	0	1	0		0	0	100	34	0	0	0
10	0	100	100	0	4	0		10	0	100	80	0	0	0
20	0	100	100	0	30	0		20	0	100	87	0	0	0
30	0	100	100	0	57	0		30	0	100	87	0	0	0
40	0	99	100	0	75	0		40	0	100	89	0	0	0
50	0	66	100	0	93	0		50	0	100	90	0	1	0
60	0	25	100	0	98	0		60	0	100	90	0	3	0
70	0	6	100	9	98	0		70	0	99	90	0	6	0
80	0	3	100	46	100	0		80	0	99	90	0	8	0
90	0	0	100	78	100	0		90	0	96	90	0	12	0
100	0	0	100	93	100	0		100	0	91	90	0	14	0
110	0	0	100	96	100	0		110	0	83	91	0	17	0
120	0	0	100	98	100	0		120	0	74	91	0	19	0
130	0	0	100	99	100	0		130	0	60	92	0	21	0
140	0	0	100	99	100	0		140	0	50	97	0	23	0
150	0	0	100	99	100	0		150	0	42	97	0	24	0
160	0	0	100	99	100	0		160	0	34	98	0	24	0
170	0	0	100	99	100	1		170	0	31	99	0	26	0
180	0	0	100	99	100	2		180	0	25	99	0	26	0
190	0	0	100	99	100	7		190	0	22	100	0	26	0
200	0	0	100	99	100	16		200	0	20	100	0	27	0
210	0	0	100	99	100	29		210	0	19	100	0	27	1
220	0	0	100	99	100	43		220	0	18	100	0	27	1
230	0	0	100	99	100	57		230	0	14	100	0	27	1
240	0	0	100	99	100	65		240	0	9	100	0	27	2
