# Supplementary material for: Deprotection of centromeric cohesin at meiosis II requires APC/C activity but not kinetochore tension
Source: EMBO J. 2021 Mar 1;40(7):e106812. doi: 10.15252/embj.2020106812 (PMC8013787; doi:10.15252/embj.2020106812)
Supplement: Supplementary file 5 — Source Data for Figure 1 [file EMBJ-40-e106812-s007.zip › EMBOJ-2020-106812_SourceDataForFigure1B.xlsx]

## Sheet: Sheet1
Source data for Figure 1B, Mengoli et al.
Live-imaging was used to determine the number of frames (10 min/frame) from cleavage of Rec8-GFP at anaphase I to removal of centromeric Rec8 or spindle disassembly.
	Removal of cenRec8				Spindle disassembly
Strain	Control	spo12∆		Strain	Control	spo12∆
	5	12			11	14
	5	11			11	14
	5	8			10	12
	5	11			10	13
	4	12			9	12
	7	14			12	15
	4	14			9	15
	6	12			10	13
	4	10			9	11
	4	13			10	19
	4	12			10	17
	3	12			8	15
	4	14			9	18
	4	22			10	29
	3	22			7	29
	3	20			10	23
	5	21			12	31
	4	15			10	19
	4	16			9	23
	3	14			10	22
	6	10			11	23
	4	12			9	22
	4	15			9	22
	4	19			8	22
	5	20			9	33
	4	15			11	21
	5	11			13	15
	4	10			10	11
	4	10			10	14
	5	11			11	16
	3	14			8	15
	4	10			10	11
	4	27			9	32
	4	12			8	17
	5	12			10	13
	3	12			7	16
	4	12			8	13
	4	17			7	22
	4	10			10	16
	5	11			9	16
	6	21			13	27
	4	10			10	12
	7	30			16	32
	7	19			15	20
	4	13			9	15
	4	12			7	16
	4	17			8	19
	6	13			12	18
	6	12			12	15
	4	18			9	32
	8	28			16	29
	5	11			10	13
	6	11			14	12
	5	11			12	12
	4	8			9	10
	6	10			9	13
	3	14			7	17
	5	13			10	14
	5	17			10	25
	5	21			11	23
	5	12			10	13
	4	18			10	21
	6	20			11	22
	5	10			13	11
	5	20			11	21
	4	9			8	11
	6	12			11	15
	5	11			9	14
	5	11			12	17
	5	6			10	11
	6	12			11	22
	4	16			9	27
	5	9			11	10
	4	19			7	23
	5	8			10	12
	7	10			15	12
	4	8			8	9
	4	9			9	12
	4	17			9	21
	3	9			8	11
	4	17			11	20
	4	22			10	25
	4	8			10	11
	7	9			10	13
	5	10			11	15
	4	20			8	23
	4	10			9	11
	5	11			10	12
	4	11			11	12
	4	8			10	9
	5	11			9	12
	5	17			10	17
	5	8			11	9
	7	12			13	15
	4	16			11	18
	4	21			10	22
	4	12			11	15
	6	12			13	15
	7	10			13	11
	5	10			11	14
	4	9			8	12
	5	9			12	11
	5	12			11	15
	6	33			12	36
	4	21			8	32
	5	17			11	19
	3	9			8	12
	5	9			8	13
	4	25			10	26
	5	11			11	15
	4	15			8	17
	4	12			9	18
	4	10			10	14
	6	13			10	16
	5	20			10	42
	5	10			11	11
	6	11			14	12
	4	16			9	19
	5	7			12	13
	5	10			12	12
	5	15			10	23
	3	11			7	13
	5	15			8	18
	4	8			9	13
	3	8			7	11
	6	10			11	17
	5	10			12	12
	6	14			12	16
	4	16			8	20
	3	13			9	18
	4	8			10	18
	5	8			8	10
	4	13			10	15
	9	14			13	18
	4	12			9	16
	5	12			9	13
	6	9			15	12
	3	14			7	15
	4	11			10	14
	5	11			11	13
	5	13			11	14
	5	14			12	22
	5	11			10	14
	4	13			8	15
	6	13			16	28
	4	8			8	10
	3	7			8	11
	5	14			9	29
	4	10			8	11
	5	13			11	15
	4	8			8	14
	5	11			9	17
	5	31			12	45
	4	32			8	43
	5	22			8	43
	4	15			7	32
	5	19			10	42
	4	18			9	24
	5	10			9	11
	4	7			9	10
	5	24			9	42
	4	12			8	12
	5	15			9	18
	4	8			9	11
	5	13			9	16
	4	8			8	10
	5	25			9	36
	5	10			8	12
	4	21			7	37
	5	10			12	12
	4	20			10	27
	4	17			9	18
	4	12			8	12
	4	8			8	10
	4	9			9	10
	5	8			8	10
	5	9			8	12
	4	14			9	15
	4	10			9	10
	5	14			7	19
	5	18			9	21
	5	13			12	18
	5	7			9	8
	5	25			11	34
	4	31			8	32
	5	25			7	35
	5	14			11	17
	4	16			10	22
	5	16			9	19
	4	9			8	10
	6	8			10	11
	4	14			7	16
	7	20			10	28
	7	13			10	16
	3	9			6	9
	4	10			7	10
	5	12			8	14
		14				18
		22				25
		11				15
		10				18
		21				28
		8				9
		8				11
		13				15
		20				23
		11				15
		20				26
		15				18
		21				40
		11				12
		14				15
		15				17
		26				33
		10				12
		10				17
		7				12
		20				22
		24				25
		27				38
		11				16
		13				18
		12				14
		13				16
		14				14
		7				9
		6				8
		6				11
		10				16
		10				12
		11				13
		8				14
		13				15
		24				33
		12				24
		7				10
		13				14
		25				29
		12				14
		10				13
		14				17
		11				16
		14				17
		13				24
		26				31
		15				35
		34				42
		20				28
		8				9
		13				16
		18				19
		10				12
		7				10
		10				17
		10				11
		12				13
		12				14
		15				15
		11				13
		12				15
		9				14
		10				11
		10				11
		12				30
		29				41
		14				18
		13				22
		21				31
		18				30
		10				14
		9				10
		14				33
		10				11
		10				11
		26				21
		11				11
		11				12
		25				20
		10				11
		14				16
		9				10
		10				11
		15				12
		8				10
		10				16
		11				11
		25				28
		11				15
		29				34
		10				8
		11				11
		24				24
		11				12
		21				25
		14				18
		15				20
		14				19
		16				17
		23				23
		17				28
		9				9
		15				17
		10				12
		17				18
		20				23
		11				10
		12				12
		12				12
		17				21
		12				13
		10				11
		11				15
		18				19
		12				17
		14				35
		11				11
		10				9
		11				14
		9				10
		13				23
		13				15
		9				11
		16				20
		16				20
		11				9
		16				19
		15				23
		18				19
		13				15
Count	197	329		Count	197	329
Average	4.6599	13.8085		Average	9.79695	17.7933
STDEV.S	1.00563	5.37466		STDEV.S	1.88425	7.76993
Median	5	12		Median	10	15
