# Supplementary material for: Deprotection of centromeric cohesin at meiosis II requires APC/C activity but not kinetochore tension
Source: EMBO J. 2021 Mar 1;40(7):e106812. doi: 10.15252/embj.2020106812 (PMC8013787; doi:10.15252/embj.2020106812)
Supplement: Supplementary file 6 — Source Data for Figure 2 [file EMBJ-40-e106812-s009.zip › EMBOJ-2020-106812_SourceDataForFigure2D.xlsx]

## Sheet: Sheet1
Source data for Figure 2D, Mengoli et al.
Live-imaging of Mad2-GFP and SPBs (Cnm67-RFP) in mam1∆ and mam1∆ spo12∆ cells. Cells were synchronized in silico to metaphase I (SPB separation) at t = 0.
	mam1∆ (n = 100)						mam1∆ spo12∆ (n = 99)
	Time (min)	Mad2	2SPB	4SPB			Time (min)	Mad2	2SPB	4SPB
	-60	0	0	0			-60	0	0	0
	-50	0	0	0			-50	0	0	0
	-40	0	0	0			-40	0	0	0
	-30	0	0	0			-30	0	0	0
	-20	0	0	0			-20	0	0	0
	-10	22	0	0			-10	24.2424	0	0
	0	78	100	0			0	77.7778	100	0
	10	98	100	0			10	96.9697	100	0
	20	88	100	0			20	92.9293	100	0
	30	58	100	0			30	67.6768	100	0
	40	20	100	0			40	34.3434	100	0
	50	12	92	8			50	21.2121	100	0
	60	24	75	25			60	25.2525	100	0
	70	56	37	63			70	36.3636	100	0
	80	58	12	88			80	37.3737	100	0
	90	39	6	94			90	20.202	100	0
	100	25	4	96			100	11.1111	100	0
	110	11	0	100			110	9.09091	100	0
	120	6	0	100			120	6.06061	100	0
	130	3	0	100			130	2.0202	100	0
	140	2	0	100			140	1.0101	100	0
	150	1	0	100			150	0	100	0
	160	0	0	100			160	0	100	0
	170	0	0	100			170	0	100	0
	180	0	0	100			180	0	100	0
	190	0	0	100			190	0	100	0
	200	0	0	100			200	0	100	0
	210	0	0	100			210	0	100	0
	220	0	0	100			220	0	100	0
	230	0	0	100			230	0	100	0
	240	0	0	100			240	0	100	0
