# Supplementary material for: Deprotection of centromeric cohesin at meiosis II requires APC/C activity but not kinetochore tension
Source: EMBO J. 2021 Mar 1;40(7):e106812. doi: 10.15252/embj.2020106812 (PMC8013787; doi:10.15252/embj.2020106812)
Supplement: Supplementary file 6 — Source Data for Figure 2 [file EMBJ-40-e106812-s009.zip › EMBOJ-2020-106812_SourceDataForFigure2C.xlsx]

## Sheet: Sheet1
Source data for Figure 2C, Mengoli et al.
Live-imaging of Rec8-GFP and CEN5-RFP in mam1∆ and mam1∆ spo12∆ cells. Cells were synchronized in silico to anaphase I (cohesin cleavage) at t = 0.
mam1∆ (n = 100)								mam1∆ spo12∆ (n = 100)
Time (min)	full Rec8	cen Rec8	1st div	2nd div	separ CEN5	Sporulation		Time (min)	full Rec8	cen Rec8	1st div	2nd div	separ CEN5	Sporulation
-60	100	0	0	0	1	0		-60	100	0	0	0	2	0
-50	100	0	0	0	2	0		-50	100	0	0	0	3	0
-40	100	0	0	0	4	0		-40	100	0	0	0	3	0
-30	100	0	0	0	8	0		-30	100	0	0	0	10	0
-20	100	0	0	0	14	0		-20	100	0	0	0	20	0
-10	100	0	0	0	29	0		-10	100	0	0	0	34	0
0	0	100	0	0	55	0		0	0	100	0	0	65	0
10	0	100	0	0	64	0		10	0	100	0	0	73	0
20	0	100	0	0	77	0		20	0	100	0	0	80	0
30	0	99	0	0	83	0		30	0	100	0	0	87	0
40	0	92	0	0	88	0		40	0	98	0	0	88	0
50	0	81	1	0	93	0		50	0	84	0	0	91	0
60	0	60	2	0	94	0		60	0	54	2	0	95	0
70	0	26	9	0	94	0		70	0	28	10	0	97	0
80	0	11	19	0	95	0		80	0	3	31	0	97	0
90	0	5	30	0	95	0		90	0	0	51	0	98	0
100	0	3	47	0	96	0		100	0	0	69	0	98	0
110	0	0	60	0	97	0		110	0	0	79	0	99	0
120	0	0	72	0	97	0		120	0	0	95	0	99	0
130	0	0	80	0	97	0		130	0	0	99	0	99	0
140	0	0	91	0	97	1		140	0	0	99	0	99	0
150	0	0	96	0	97	1		150	0	0	100	0	99	0
160	0	0	98	0	97	2		160	0	0	100	0	99	0
170	0	0	99	0	97	5		170	0	0	100	0	99	0
180	0	0	100	0	97	7		180	0	0	100	0	99	0
190	0	0	100	0	97	8		190	0	0	100	0	99	4
200	0	0	100	0	97	13		200	0	0	100	0	99	8
210	0	0	100	0	97	20		210	0	0	100	0	99	12
220	0	0	100	0	97	23		220	0	0	100	0	99	21
230	0	0	100	0	97	28		230	0	0	100	0	99	29
240	0	0	100	0	97	32		240	0	0	100	0	99	33
