# Supplementary material for: Deprotection of centromeric cohesin at meiosis II requires APC/C activity but not kinetochore tension
Source: EMBO J. 2021 Mar 1;40(7):e106812. doi: 10.15252/embj.2020106812 (PMC8013787; doi:10.15252/embj.2020106812)
Supplement: Supplementary file 6 — Source Data for Figure 2 [file EMBJ-40-e106812-s009.zip › EMBOJ-2020-106812_SourceDataForFigure2B.xlsx]

## Sheet: Sheet1
Source data for Figure 2B, Mengoli et al.
Live-imaging was used to determine the number of frames (10 min/frame) from cleavage of Rec8-GFP at anaphase I to removal of centromeric Rec8 or spindle disassembly.
	Removal of cen Rec8				Spindle disassembly
Strain	mam1	mam1spo12		Strain	mam1	mam1spo12
	7	5			11	8
	7	5			9	11
	6	6			9	13
	10	5			13	9
	9	6			13	12
	12	6			15	7
	7	5			11	8
	10	5			13	11
	4	6			10	9
	5	4			10	9
	7	4			12	9
	5	5			8	10
	5	7			7	12
	7	5			11	9
	5	6			9	11
	7	5			12	9
	6	6			10	10
	4	4			8	7
	5	8			9	13
	6	5			10	9
	5	6			10	10
	11	6			17	10
	6	5			9	8
	8	5			13	9
	6	7			11	11
	8	6			12	10
	6	5			10	9
	5	6			8	7
	9	5			12	8
	4	6			7	11
	12	6			17	12
	4	9			11	13
	6	5			9	9
	6	4			10	9
	4	8			9	14
	6	6			11	12
	5	6			7	10
	4	5			8	10
	6	3			9	10
	10	5			13	9
	6	9			11	13
	7	6			13	11
	6	4			11	7
	6	6			12	10
	6	6			10	9
	5	5			9	9
	3	5			6	11
	6	5			10	9
	8	7			9	12
	4	4			9	8
	9	5			12	8
	6	7			8	12
	5	4			9	7
	3	4			9	8
	7	6			9	12
	4	7			7	13
	6	6			9	11
	4	5			8	11
	5	6			10	10
	5	6			9	10
	9	5			14	9
	6	5			10	10
	5	5			9	7
	5	5			8	9
	5	5			12	8
	4	5			8	9
	8	6			14	11
	8	6			12	8
	6	7			9	11
	7	4			9	7
	11	6			14	10
	8	9			11	13
	5	6			11	8
	4	5			10	10
	5	4			9	7
	4	8			9	12
	6	8			10	14
	5	5			8	10
	7	6			10	11
	4	7			8	13
	3	4			8	9
	5	6			10	11
	6	6			9	12
	9	7			11	12
	6	9			10	15
	4	6			10	9
	9	5			11	8
	6	6			8	11
	5	6			8	9
	8	4			11	7
	5	5			8	9
	5	5			10	10
	9	5			15	9
	6	5			9	10
	5	5			9	9
	7	5			10	8
	6	4			10	8
	6	6			9	10
	6	6			12	11
	9	6			15	9
Count	100	100		Count	100	100
Average	6.23	5.63		Average	10.21	9.91
STDEV.S	1.96358	1.20315		STDEV.S	2.13813	1.83179
Median	6	5.5		Median	10	10
