# Supplementary material for: Deprotection of centromeric cohesin at meiosis II requires APC/C activity but not kinetochore tension
Source: EMBO J. 2021 Mar 1;40(7):e106812. doi: 10.15252/embj.2020106812 (PMC8013787; doi:10.15252/embj.2020106812)
Supplement: Supplementary file 7 — Source Data for Figure 3 [file EMBJ-40-e106812-s003.zip › EMBOJ-2020-106812_SourceDataForFigure3D.xlsx]

## Sheet: Sheet1
Source data for Figure 3D, Mengoli et al.
Live-imaging was used to determine the number of frames (10 min/frame) from cleavage of Rec8-RFP at anaphase I to removal of Rts1-GFP.
	Removal of Rts1
Strain	mad2	mad2 spo12	mad2 spo12
			mam1
	3	2	2
	2	4	2
	2	3	3
	2	5	2
	3	5	3
	2	3	1
	2	3	3
	1	4	4
	3	4	1
	2	6	2
	1	4	3
	1	4	3
	2	5	2
	1	5	4
	2	4	2
	3	5	2
	2	6	2
	1	5	4
	3	4	3
	4	4	2
	6	3	2
	2	4	2
	5	3	1
	2	6	2
	0	5	3
	1	6	2
	4	3	1
	2	3	6
	2	6	2
	2	4	2
	2	3	3
	2	7	2
	3	6	2
	3	4	1
	2	5	3
	2	5	2
	2	2	6
	3	6	2
	2	4	2
	0	5	2
	2	3	3
	1	3	4
	2	4	3
	3	4	4
	2	4	1
	2	6	2
	2	4	3
	3	5	1
	2	4	2
	2	5	1
	3	4	3
	2	5	5
	2	5	2
	2	4	1
	3	4	3
	3	6	2
	2	5	1
	2	6	2
	2	7	2
	2	4	3
	2	4	2
	2	3	2
	2	5	4
	2	5	3
	3	3	2
	1	4	1
	3	5	2
	4	5	2
	4	8	3
	1	3	2
	2	7	3
	2	4	1
	3	4	2
	3	4	4
	1	5	1
	3	4	4
	3	5	2
	4	4	2
	4	4	2
	2	4	2
	2	3	4
	1	4	2
	2	7	3
	1	7	2
	2	5	1
	3	5	3
	3	5	1
	2	5	1
	2	4	3
	2	3	2
	3	3	5
	3	8	1
	4	4	1
	0	8	3
	1	6	2
	4	3	1
	3	5	3
	2	5	2
	2	7	2
	4	6	4
Count	100	100	100
Average	2.3	4.6	2.38
STDEV.S	1.01005	1.2949	1.08971
Median	2	4	2
