# Supplementary material for: Deprotection of centromeric cohesin at meiosis II requires APC/C activity but not kinetochore tension
Source: EMBO J. 2021 Mar 1;40(7):e106812. doi: 10.15252/embj.2020106812 (PMC8013787; doi:10.15252/embj.2020106812)
Supplement: Supplementary file 7 — Source Data for Figure 3 [file EMBJ-40-e106812-s003.zip › EMBOJ-2020-106812_SourceDataForFigure3B.xlsx]

## Sheet: Sheet1
Source data for Figure 3B, Mengoli et al.
Live-imaging was used to determine the number of frames (10 min/frame) from Rec8-GFP cleavage at anaphase I to removal of centromeric Rec8 or spindle disassembly.
	Removal of cen Rec8					Spindle disassembly
Strain	mad2	mad2 spo12	mad2 spo12		Strain	mad2	mad2 spo12	mad2 spo12
			mam1					mam1
	3	4	4			8	8	7
	4	5	2			9	8	7
	3	6	2			5	9	7
	3	6	3			7	10	7
	4	5	3			7	10	7
	5	7	4			9	11	8
	2	8	4			8	14	6
	5	9	4			10	21	9
	5	8	3			10	13	7
	4	8	5			7	14	12
	4	5	2			8	8	8
	3	4	3			7	7	5
	4	4	3			10	7	8
	3	8	4			8	11	12
	6	4	3			15	7	7
	4	4	5			11	7	10
	3	5	3			10	8	7
	5	4	3			14	9	8
	3	5	3			7	9	7
	3	6	3			7	11	8
	3	6	4			9	7	12
	3	5	4			9	11	9
	3	8	2			8	13	7
	3	5	3			8	9	9
	3	5	3			7	9	7
	4	5	4			9	9	9
	2	8	2			7	13	8
	6	8	5			12	13	10
	4	4	4			12	8	11
	4	7	2			7	11	8
	3	5	5			7	8	10
	4	4	3			10	6	9
	3	5	2			8	8	8
	4	5	4			8	8	13
	3	6	3			8	11	8
	4	4	4			10	9	10
	3	4	3			7	8	9
	3	5	3			8	10	12
	4	6	5			7	9	13
	5	5	3			15	7	7
	3	5	6			12	9	9
	3	6	5			7	12	10
	3	5	3			9	8	8
	3	5	4			7	9	8
	2	6	5			6	12	9
	3	6	4			9	10	7
	4	8	5			9	18	12
	3	3	2			8	6	9
	3	5	3			10	10	10
	4	6	2			9	11	10
	3	7	4			8	17	9
	4	8	4			6	13	9
	5	5	4			10	7	9
	5	5	4			10	8	10
	4	4	4			10	7	10
	3	5	4			8	10	15
	2	5	3			7	8	7
	3	5	3			8	8	7
	5	3	3			11	8	8
	3	4	3			9	8	8
	4	6	3			7	10	7
	2	6	3			8	12	11
	3	7	6			8	12	13
	3	6	7			8	10	12
	4	5	3			8	11	8
	4	8	4			9	12	8
	5	4	3			13	12	8
	3	7	4			7	13	8
	3	9	3			11	13	8
	3	4	4			10	8	8
	3	4	3			9	7	8
	3	4	4			9	8	8
	3	6	3			13	10	7
	3	6	4			7	9	9
	2	5	4			6	9	8
	4	8	3			8	14	9
	3	8	3			8	18	8
	3	6	5			8	10	8
	3	7	3			7	12	6
	3	8	3			6	14	10
	2	6	4			7	9	8
	3	6	3			6	8	8
	4	6	3			7	10	8
	2	7	4			7	11	8
	3	5	3			7	8	8
	4	4	3			8	7	11
	4	6	3			10	9	7
	3	5	4			9	10	10
	4	5	3			13	9	8
	3	5	4			8	9	10
	3	7	3			8	15	9
	4	4	4			7	8	8
	3	5	3			9	9	7
	3	6	3			7	10	7
	3	8	3			6	14	7
	3	5	2			5	10	5
	3	6	3			6	11	6
	3	5	3			6	8	6
	2	5	4			5	8	8
	4	10	2			6	14	5
	2	4	4			5	7	8
	3	4	1			6	8	6
	3	8	2			6	12	5
	3	6	2			6	8	6
	3	6	3			5	10	7
	4	8	1			5	14	5
	3	7	3			4	10	6
	4	11	1			5	16	4
	4	7	2			8	11	7
	3	13	3			6	15	8
	3	5	2			6	7	6
	3	6	4			6	8	6
	3	6	3			6	9	7
	2	11	2			5	14	6
	3	7	2			7	12	4
	3	6	2			5	7	5
	4	8	1			7	12	3
Count	117	117	117		Count	117	117	117
Average	3.37607	5.93162	3.29915		Average	8.04274	10.1624	8.16239
STDEV	0.827611	1.7207	1.0444		STDEV	2.14714	2.76978	2.03824
Median	3	6	3		Median	8	10	8
