# Supplementary material for: Deprotection of centromeric cohesin at meiosis II requires APC/C activity but not kinetochore tension
Source: EMBO J. 2021 Mar 1;40(7):e106812. doi: 10.15252/embj.2020106812 (PMC8013787; doi:10.15252/embj.2020106812)
Supplement: Supplementary file 7 — Source Data for Figure 3 [file EMBJ-40-e106812-s003.zip › EMBOJ-2020-106812_SourceDataForFigure3A.xlsx]

## Sheet: Sheet1
Source data for Figure 3A, Mengoli et al.
Live-imaging of Rec8-GFP and CEN5-RFP in mad2∆, mad2∆ spo12∆, and mad2∆ spo12∆ mam1∆ cells. Cells were synchronized in silico to anaphase I (cohesin cleavage) at t = 0.
mad2∆ (n = 198)							mad2∆ spo12∆ (n = 174)							mad2∆ spo12∆ mam1∆ (n = 193)
Time (min)	full Rec8	cen Rec8	1st div	2nd div	separ CEN5		Time (min)	full Rec8	cen Rec8	1st div	2nd div	separ CEN5		Time (min)	full Rec8	cen Rec8	1st div	2nd div	separ CEN5
-60	100	0	0	0	0		-60	100	0	0	0	0		-60	100	0	0	0	0
-50	100	0	0	0	0		-50	100	0	0	0	0		-50	100	0	0	0	0
-40	100	0	0	0	0		-40	100	0	0	0	0		-40	100	0	0	0	0
-30	100	0	0	0	0		-30	100	0	0	0	0		-30	100	0	0	0	0
-20	100	0	0	0	0		-20	100	0	0	0	0		-20	100	0	0	0	1.5544
-10	100	0	0.505051	0	0.505051		-10	100	0	1.14943	0	0		-10	100	0	0	0	3.10881
0	0	100	57.5758	0	1.0101		0	0	100	18.9655	0	0		0	0	100	0	0	8.80829
10	0	100	99.4949	0	3.53535		10	0	100	59.1954	0	0		10	0	100	0	0	20.7254
20	0	100	100	0	17.6768		20	0	100	83.908	0	0		20	0	100	0	0	30.5699
30	0	100	100	0	38.8889		30	0	100	91.954	0	0		30	0	98.4456	0	0	45.0777
40	0	82.3232	100	0	61.6162		40	0	98.8506	94.2529	0	0		40	0	77.2021	0	0	61.658
50	0	38.8889	100	0.505051	81.8182		50	0	97.7011	95.4023	0	0		50	0	42.487	0	0	75.6477
60	0	8.08081	100	5.55556	90.9091		60	0	83.3333	95.977	0	0.574713		60	0	13.9896	3.10881	0	86.5285
70	0	1.51515	100	22.2222	92.4242		70	0	56.8966	97.7011	0	1.14943		70	0	3.10881	9.32642	0	92.228
80	0	0	100	44.9495	93.4343		80	0	31.6092	98.8506	0	1.72414		80	0	1.03627	30.5699	0	94.8187
90	0	0	100	66.1616	94.9495		90	0	17.2414	98.8506	0	1.72414		90	0	0	55.9585	0	95.8549
100	0	0	100	83.8384	94.9495		100	0	8.04598	98.8506	0	2.29885		100	0	0	72.5389	0	96.3731
110	0	0	100	92.4242	94.9495		110	0	2.87356	99.4253	0	2.29885		110	0	0	86.0104	0	96.3731
120	0	0	100	96.4646	94.9495		120	0	1.14943	100	0	2.87356		120	0	0	92.228	0	96.3731
130	0	0	100	98.9899	94.9495		130	0	0.574713	100	0	3.44828		130	0	0	95.3368	0	96.3731
140	0	0	100	100	94.9495		140	0	0	100	0	3.44828		140	0	0	97.9275	0	96.3731
150	0	0	100	100	94.9495		150	0	0	100	0	3.44828		150	0	0	99.4819	0	96.3731
160	0	0	100	100	94.9495		160	0	0	100	0	3.44828		160	0	0	100	0	96.3731
170	0	0	100	100	94.9495		170	0	0	100	0	3.44828		170	0	0	100	0	96.3731
180	0	0	100	100	94.9495		180	0	0	100	0	3.44828		180	0	0	100	0	96.3731
190	0	0	100	100	94.9495		190	0	0	100	0	3.44828		190	0	0	100	0	96.3731
200	0	0	100	100	94.9495		200	0	0	100	0	3.44828		200	0	0	100	0	96.3731
210	0	0	100	100	94.9495		210	0	0	100	0	3.44828		210	0	0	100	0	96.3731
220	0	0	100	100	94.9495		220	0	0	100	0	4.02299		220	0	0	100	0	96.3731
230	0	0	100	100	94.9495		230	0	0	100	0	4.02299		230	0	0	100	0	96.3731
240	0	0	100	100	94.9495		240	0	0	100	0	4.02299		240	0	0	100	0	96.3731
