# Supplementary material for: Deprotection of centromeric cohesin at meiosis II requires APC/C activity but not kinetochore tension
Source: EMBO J. 2021 Mar 1;40(7):e106812. doi: 10.15252/embj.2020106812 (PMC8013787; doi:10.15252/embj.2020106812)
Supplement: Supplementary file 8 — Source Data for Figure 4 [file EMBJ-40-e106812-s010.zip › EMBOJ-2020-106812_SourceDataForFigure4B.xlsx]

## Sheet: Sheet1
Source data for Figure 4B, Mengoli et al.
Analysis of meiotic progression in CDC20-mAR ama1 and cdc20ts-mAR ama1 strains by immunofluorescence microscopy of fixed cells (n = 100 per time point).
CDC20-mAR ama1
shifted from 25 ºC to 37 ºC at t = 50 min
min in SPM	min in Cu	Meta I	Ana I	Mei II	2 N	4 N	Pds1
0	-480	0	0	0	0	0	27
180	-300	0	0	0	0	0	56
360	-120	23	0	0	0	0	72
480	0	53	0	0	0	0	77
500	20	58	6	0	2	0	68
520	40	19	44	3	38	0	29
540	60	11	18	38	51	0	36
560	80	6	5	44	37	20	14
580	100	5	2	22	15	53	10
600	120	2	3	11	7	66	6
620	140	2	1	4	6	71	6
640	160	0	0	2	4	73	5
660	180	0	0	2	3	75	4
680	200	0	0	0	3	74	5
cdc20ts-mAR ama1
shifted from 25 ºC to 37 ºC at t = 50 min
min in SPM	min in Cu	Meta I	Ana I	Mei II	2 N	4 N	Pds1
0	-480	0	0	0	0	0	24
180	-300	0	0	0	0	0	60
360	-120	17	0	0	0	0	72
480	0	48	0	0	0	0	78
500	20	54	4	0	1	0	70
520	40	26	37	0	30	0	41
540	60	16	18	33	45	0	55
560	80	15	2	53	53	0	70
580	100	16	0	52	52	0	72
600	120	17	0	50	52	0	72
620	140	14	0	49	51	0	70
640	160	16	0	50	50	2	67
660	180	13	0	47	49	4	63
680	200	12	0	44	46	7	59
cdc20ts-mAR ama1
shifted from 25 to 37 ºC at t = 50 min and then shifted back to 25 ºC at t = 120 min
min in SPM	min in Cu	Meta I	Ana I	Mei II	2 N	4 N	Pds1
0	-480	0	0	0	0	0	18
180	-300	0	0	0	0	0	46
360	-120	14	0	0	0	0	71
480	0	56	0	0	0	0	83
500	20	61	3	0	0	0	87
520	40	18	47	7	39	0	33
540	60	12	22	40	59	0	79
560	80	15	3	56	60	0	86
580	100	16	0	59	60	1	88
600	120	16	0	58	57	3	86
620	140	11	7	55	35	30	49
640	160	5	5	20	19	58	25
660	180	2	3	8	12	66	12
680	200	2	2	4	10	69	11
