# Supplementary material for: Deprotection of centromeric cohesin at meiosis II requires APC/C activity but not kinetochore tension
Source: EMBO J. 2021 Mar 1;40(7):e106812. doi: 10.15252/embj.2020106812 (PMC8013787; doi:10.15252/embj.2020106812)
Supplement: Supplementary file 9 — Source Data for Figure 5 [file EMBJ-40-e106812-s013.zip]

Archive with 6 entries (6 files):
- EMBOJ-2020-106812_SourceDataForFigure5B.xlsx
- __MACOSX/._EMBOJ-2020-106812_SourceDataForFigure5B.xlsx
- EMBOJ-2020-106812_SourceDataForFigure5A_2.xlsx
- __MACOSX/._EMBOJ-2020-106812_SourceDataForFigure5A_2.xlsx
- EMBOJ-2020-106812_SourceDataForFigure5A_1.pdf
- __MACOSX/._EMBOJ-2020-106812_SourceDataForFigure5A_1.pdf
