# Supplementary material for: Deprotection of centromeric cohesin at meiosis II requires APC/C activity but not kinetochore tension
Source: EMBO J. 2021 Mar 1;40(7):e106812. doi: 10.15252/embj.2020106812 (PMC8013787; doi:10.15252/embj.2020106812)
Supplement: Supplementary file 9 — Source Data for Figure 5 [file EMBJ-40-e106812-s013.zip › EMBOJ-2020-106812_SourceDataForFigure5B.xlsx]

## Sheet: slide 1
Source data for Figure 5B, Mengoli et al.
Scoring of centromeric Rec8 on spreads with 4 SPBs from PDS1-AID strains arrested at metaphase II at 37 ºC and treated with IAA + 1NM-PP1 at t = 0.
PDS1-AID
Time (min)	Exp_1	Exp_2	Exp_3	Exp_4	Mean
0	93.25	91	96	93	93.3125
20	90.75	87	93	89	89.9375
40	88.25	83	90	86	86.8125
60	84.75	81	87	79	82.9375
80	79	76	82	73	77.5
100	75	67	78	70	72.5
120	66.75	60.5	70	64	65.3125
PDS1-AID mps1-as
Time (min)	Exp_1	Exp_2	Exp_3	Exp_4	Mean
0	89.5	92	90	92	90.875
20	79	80.5	80	84	80.875
40	67.75	69	68	79	70.9375
60	65	64.5	64	72	66.375
80	61.25	59.5	59	67	61.6875
100	55.5	54.5	53	60	55.75
120	47.5	48.5	51	55	50.5
PDS1-AID OsTIR1
Time (min)	Exp_1	Exp_2	Exp_3	Exp_4	Mean
0	91.5	95.5	93	96	94
20	82.5	80.5	86	81	82.5
40	72.5	69	75	73	72.375
60	70	65.5	69	66	67.625
80	63	56	64	60	60.75
100	62	51.5	61	56	57.625
120	51.5	49.5	52	52	51.25
PDS1-AID OsTIR1 mps1-as
Time (min)	Exp_1	Exp_2	Exp_3	Exp_4	Mean		Apparent half-life of cen Rec8 (min)
0	93	94	90	90	91.75
20	37.5	32.5	40	42	38		Strain			Half-life	Time points	R2	% half-life	ANCOVA (vs PDS1-AID)
40	23.5	15	24	27	22.375		PDS1-AID (n=4)			240.4	0-120	0.96	100
60
80							PDS1-AID mps1-as (n=4)			146.7	0-120	0.992	61	0.000185
100
120							PDS1-AID OsTIR1 (n=4)			143.1	0-120	0.99	59.5	0.000254
							PDS1-AID OsTIR1 mps1-as (n=4)			19.6	0-40	0.98	8.2	8.5827e-06
