# Supplementary material for: Deprotection of centromeric cohesin at meiosis II requires APC/C activity but not kinetochore tension
Source: EMBO J. 2021 Mar 1;40(7):e106812. doi: 10.15252/embj.2020106812 (PMC8013787; doi:10.15252/embj.2020106812)
Supplement: Supplementary file 9 — Source Data for Figure 5 [file EMBJ-40-e106812-s013.zip › EMBOJ-2020-106812_SourceDataForFigure5A_2.xlsx]

## Sheet: slide 1
Source data for Figure 5A, Mengoli et al.
Scoring of centromeric Rec8, nuclear division, and spindles in spreads/fixed cells from PDS1-AID strains arrested at metaphase II at 37 ºC and treated with IAA + 1NM-PP1 at t = 0.
PDS1-AID
Time (min)	Rec8_1	Rec8_2	Rec8_3	Rec8_4	Rec8_M	Rec8_sd	>2N_1	>2N_2	>2N_3	>2N_4	>2N_M	>2N_sd	Spin_1	Spin_2	Spin_3	Spin_4	Spin_M	Spin_sd
0	93.25	91	96	93	93.3125	2.05523	4.5	8	6	5	5.875	1.54785	99	98	97	100	98.5	1.29099
20	90.75	87	93	89	89.9375	2.55257	6.5	14	8	8	9.125	3.32603	99	96	97	99	97.75	1.5
40	88.25	83	90	86	86.8125	3.02335	10.5	15	13	10	12.125	2.32289	97.5	94	94	97	95.625	1.88746
60	84.75	81	87	79	82.9375	3.60772	16	21	16	12	16.25	3.68556	93.5	88	93	94	92.125	2.78014
80	79	76	82	73	77.5	3.87298	21.5	25	17	19	20.625	3.44903	91	83	90	89	88.25	3.59398
100	75	67	78	70	72.5	4.93288	24	28	24	23	24.75	2.21736	87.5	80	87	87	85.375	3.59108
120	66.75	60.5	70	64	65.3125	4.03823	30	31	27	29	29.25	1.70783	82.5	77	84	87	82.625	4.19076
PDS1-AID mps1-as
Time (min)	Rec8_1	Rec8_2	Rec8_3	Rec8_4	Rec8_M	Rec8_sd	>2N_1	>2N_2	>2N_3	>2N_4	>2N_M	>2N_sd	Spin_1	Spin_2	Spin_3	Spin_4	Spin_M	Spin_sd
0	89.5	92	90	92	90.875	1.31498	5.5	4	2	4	3.875	1.43614	100	100	100	100	100	0
20	79	80.5	80	84	80.875	2.17466	7	6	7	11	7.75	2.21736	100	100	98	96	98.5	1.91485
40	67.75	69	68	79	70.9375	5.40206	13.5	13	19	26	17.875	6.06046	96	96	91	90	93.25	3.20156
60	65	64.5	64	72	66.375	3.77216	21	19	27	29	24	4.76095	90.5	88	83	87	87.125	3.11916
80	61.25	59.5	59	67	61.6875	3.67069	25.5	28	37	35	31.375	5.49811	86	84	80	84	83.5	2.51661
100	55.5	54.5	53	60	55.75	3.01386	33	33	43	41	37.5	5.25991	80	74	72	80	76.5	4.12311
120	47.5	48.5	51	55	50.5	3.34166	41	40	50	43	43.5	4.50925	73.5	71	70	75	72.375	2.28674
PDS1-AID OsTIR1
Time (min)	Rec8_1	Rec8_2	Rec8_3	Rec8_4	Rec8_M	Rec8_sd	>2N_1	>2N_2	>2N_3	>2N_4	>2N_M	>2N_sd	Spin_1	Spin_2	Spin_3	Spin_4	Spin_M	Spin_sd
0	91.5	95.5	93	96	94	2.12132	5	6	4	5	5	0.816497	99	99	99	98	98.75	0.5
20	82.5	80.5	86	81	82.5	2.48328	8	9	6	14	9.25	3.40343	96	99	97	95	96.75	1.70783
40	72.5	69	75	73	72.375	2.49583	15	19	13	24	17.75	4.85627	90	92	96	88	91.5	3.41565
60	70	65.5	69	66	67.625	2.21265	22	28	23	31	26	4.24264	83	83	91	85	85.5	3.78594
80	63	56	64	60	60.75	3.59398	32	38	30	40	35	4.76095	78	78	84	81	80.25	2.87228
100	62	51.5	61	56	57.625	4.85412	43	44	38	47	43	3.74166	70	66	78	80	73.5	6.60808
120	51.5	49.5	52	52	51.25	1.19024	48	48	44	50	47.5	2.51661	65	64	67	77	68.25	5.96518
PDS1-AID OsTIR1 mps1-as
Time (min)	Rec8_1	Rec8_2	Rec8_3	Rec8_4	Rec8_M	Rec8_sd	>2N_1	>2N_2	>2N_3	>2N_4	>2N_M	>2N_sd	Spin_1	Spin_2	Spin_3	Spin_4	Spin_M	Spin_sd
0	93	94	90	90	91.75	2.06155	2	2	4	4	3	1.1547	98	99	98	98	98.25	0.5
20	37.5	32.5	40	42	38	4.10284	30	18	20	25	23.25	5.37742	94	97	95	95	95.25	1.25831
40	23.5	15	24	27	22.375	5.15388	53	40	40	45	44.5	6.13732	90	96	90	88	91	3.4641
60	22	14.5	21	24	20.375	4.11045	61	58	60	61	60	1.41421	84	91	84	84	85.75	3.5
80	19.5	14	20	23	19.125	3.75	67	63	65	68	65.75	2.21736	77	84	74	80	78.75	4.272
100	18	13	17	23	17.75	4.11299	72	68	65	71	69	3.16228	73	78	70	76	74.25	3.5
120	17.5	13.5	16	21	17	3.13581	74	70	69	70	70.75	2.21736	68	75	68	75	71.5	4.04145
