# Supplementary material for: Deprotection of centromeric cohesin at meiosis II requires APC/C activity but not kinetochore tension
Source: EMBO J. 2021 Mar 1;40(7):e106812. doi: 10.15252/embj.2020106812 (PMC8013787; doi:10.15252/embj.2020106812)
Supplement: Supplementary file 10 — Source Data for Figure 6 [file EMBJ-40-e106812-s004.zip › EMBOJ-2020-106812_SourceDataForFigure6D.xlsx]

## Sheet: slide 1
Source data for Figure 6D, Mengoli et al.
Scoring of centromeric Rec8 on spreads (4 SPBs) from SGO1-AID PDS1-AID strains arrested at metaphase II at 37 ºC and treated with IAA at t = 0.
SGO1-AID PDS1-AID
Time (min)	Exp_1	Exp_2	Mean
0	94	92	93
20	84	83	83.5
40	81	80	80.5
60	73	72	72.5
80	68	67	67.5
100	66	63	64.5
120	61	58	59.5
SGO1-AID PDS1-AID OsTIR1
Time (min)	Exp_1	Exp_2	Mean
0	93	92	92.5
20	45	40	42.5
40	29	28	28.5
60
80					Apparent half-life of cen Rec8 (min)
100
120					Strain			Half-life	Time points	R2	% half-life	ANCOVA
					SGO1-AID PDS1-AID (n=2)			191	0-120	0.99	100
					SGO1-AID PDS1-AID OsTIR1 (n=2)			23.6	0-40	0.97	12.4	3.64e-05
