# Supplementary material for: Deprotection of centromeric cohesin at meiosis II requires APC/C activity but not kinetochore tension
Source: EMBO J. 2021 Mar 1;40(7):e106812. doi: 10.15252/embj.2020106812 (PMC8013787; doi:10.15252/embj.2020106812)
Supplement: Supplementary file 10 — Source Data for Figure 6 [file EMBJ-40-e106812-s004.zip › EMBOJ-2020-106812_SourceDataForFigure6C_2.xlsx]

## Sheet: slide 1
Source data for Figure 6C, Mengoli et al.
Centromeric Rec8, nuclear division, and spindles in meiosis II-cells (4 SPBs) of SGO1-AID PDS1-AID strains arrested at metaphase II at 37 ºC and treated with IAA at t = 0.
SGO1-AID PDS1-AID
Time (min)	Rec8_1	Rec8_2	Rec8_M	>2N_1	>2N_2	>2N_M	Spin_1	Spin_2	Spin_M
0	94	92	93	9	8	8.5	95	93	94
20	84	83	83.5	16	11	13.5	90	91	90.5
40	81	80	80.5	24	21	22.5	85	90	87.5
60	73	72	72.5	27	25	26	82	88	85
80	68	67	67.5	32	31	31.5	78	86	82
100	66	63	64.5	37	38	37.5	75	81	78
120	61	58	59.5	40	43	41.5	75	80	77.5
SGO1-AID PDS1-AID OsTIR1
Time (min)	Rec8_1	Rec8_2	Rec8_M	>2N_1	>2N_2	>2N_M	Spin_1	Spin_2	Spin_M
0	93	92	92.5	6	7	6.5	97	95	96
20	45	40	42.5	51	52	51.5	84	90	87
40	29	28	28.5	66	62	64	75	81	78
60	22	23	22.5	78	72	75	73	74	73.5
80	19	20	19.5	82	77	79.5	67	69	68
100	18	19	18.5	81	74	77.5	64	66	65
120	19	19	19	83	78	80.5	60	68	64
