# Supplementary material for: Deprotection of centromeric cohesin at meiosis II requires APC/C activity but not kinetochore tension
Source: EMBO J. 2021 Mar 1;40(7):e106812. doi: 10.15252/embj.2020106812 (PMC8013787; doi:10.15252/embj.2020106812)
Supplement: Supplementary file 10 — Source Data for Figure 6 [file EMBJ-40-e106812-s004.zip › EMBOJ-2020-106812_SourceDataForFigure6B.xlsx]

## Sheet: slide 1
Source data for Figure 6B, Mengoli et al.
Scoring of centromeric Rec8 on spreads (4 SPBs) from SGO1-AID strains arrested at metaphase II at 37 ºC and treated with IAA at t = 0.
SGO1-AID
Time (min)	Exp_1	Exp_2	Mean
0	92	92	92
20	86	84	85
40	82	79	80.5
60	79	76	77.5
80	75	71	73
100	72	68	70
120	67	64	65.5
SGO1-AID OsTIR1
Time (min)	Exp_1	Exp_2	Mean
0	91	91	91
20	83	81	82
40	76	76	76
60	70	69	69.5
80	63	60	61.5		Apparent half-life of cen Rec8 (min)
100	61	58	59.5
120	55	53	54		Strain			Half-life	Time points	R2	% half-life	ANCOVA
					SGO1-AID (n=2)			257.9	0-120	0.99	100
					SGO1-AID OsTIR1 (n=2)			160.5	0-120	0.99	62.2	1.33e-05
