# Supplementary material for: Deprotection of centromeric cohesin at meiosis II requires APC/C activity but not kinetochore tension
Source: EMBO J. 2021 Mar 1;40(7):e106812. doi: 10.15252/embj.2020106812 (PMC8013787; doi:10.15252/embj.2020106812)
Supplement: Supplementary file 10 — Source Data for Figure 6 [file EMBJ-40-e106812-s004.zip › EMBOJ-2020-106812_SourceDataForFigure6A_2.xlsx]

## Sheet: slide 1
Source data for Figure 6A, Mengoli et al.
Centromeric Rec8, nuclear division, and spindles in meiosis II cells (4 SPBs) of SGO1-AID strains arrested at metaphase II at 37 ºC and treated with IAA at t = 0.
SGO1-AID
Time (min)	Rec8_1	Rec8_2	Rec8_M	>2N_1	>2N_2	>2N_M	Spin_1	Spin_2	Spin_M
0	92	92	92	5	4	4.5	99	98	98.5
20	86	84	85	11	9	10	94	94	94
40	82	79	80.5	16	14	15	92	93	92.5
60	79	76	77.5	15	18	16.5	90	93	91.5
80	75	71	73	17	20	18.5	90	92	91
100	72	68	70	17	20	18.5	88	90	89
120	67	64	65.5	19	22	20.5	87	88	87.5
SGO1-AID OsTIR1
Time (min)	Rec8_1	Rec8_2	Rec8_M	>2N_1	>2N_2	>2N_M	Spin_1	Spin_2	Spin_M
0	91	91	91	5	5	5	97	98	97.5
20	83	81	82	16	21	18.5	92	96	94
40	76	76	76	21	24	22.5	90	94	92
60	70	69	69.5	27	30	28.5	87	87	87
80	63	60	61.5	31	35	33	83	85	84
100	61	58	59.5	33	38	35.5	84	80	82
120	55	53	54	34	40	37	79	79	79
