# Supplementary material for: Deprotection of centromeric cohesin at meiosis II requires APC/C activity but not kinetochore tension
Source: EMBO J. 2021 Mar 1;40(7):e106812. doi: 10.15252/embj.2020106812 (PMC8013787; doi:10.15252/embj.2020106812)
Supplement: Supplementary file 11 — Source Data for Figure 7 [file EMBJ-40-e106812-s006.xlsx]

## Sheet: Sheet1
Source data for Figure 7A-C, Mengoli et al.
Scoring of centromere separation on chromosome spreads from metaphase II-arrested oocytes treated as indicated.
Metaphase II-arrest					SrCl2						DMSO + Nocodazole + SrCl2					Reversine + Nocodazole + SrCl2						Cdc20-wt + Nocodazole + SrCl2					Cdc20-R132A + Nocodazole + SrCl2
Image	Separated	Paired	Chromatids	% separated	Image	Separated	Paired	Chromatids	% separated		Image	Separated	Paired	Chromatids	% separated	Image	Separated	Paired	Chromatids	% separated		Image	Separated	Paired	Chromatids	% separated	Image	Separated	Paired	Chromatids	% separated
1	0	40	40	0	1	40	0	40	100		1	0	40	40	0	1	22	18	40	55		1	2	38	40	5	1	18	22	40	45
2	0	40	40	0	2	38	2	40	95		2	0	38	38	0	2	18	22	40	45		2	0	32	32	0	2	16	24	40	40
3	0	40	40	0	3	38	2	40	95		3	0	40	40	0	3	28	12	40	70		3	0	40	40	0	3	26	14	40	65
4	0	40	40	0	4	40	0	40	100		4	0	40	40	0	4	20	20	40	50		4	0	38	38	0	4	16	24	40	40
5	0	40	40	0	5	40	0	40	100		5	0	40	40	0	5	26	14	40	65		5	0	34	34	0	5	14	20	34	41.1765
6	0	40	40	0	6	40	0	40	100		6	0	40	40	0	6	18	22	40	45		6	0	38	38	0	6	18	22	40	45
7	0	40	40	0	7	40	0	40	100		7	0	40	40	0	7	36	4	40	90		7	4	34	38	10.5263	7	8	30	38	21.0526
8	0	40	40	0	8	40	0	40	100		8	0	38	38	0	8	20	20	40	50		8	2	36	38	5.26316	8	22	10	32	68.75
9	0	40	40	0	9	40	0	40	100		9	2	38	40	5	9	10	30	40	25		9	4	28	32	12.5	9	16	24	40	40
10	0	38	38	0	10	38	2	40	95		10	0	34	34	0	10	16	24	40	40		10	0	38	38	0	10	20	16	36	55.5556
11	0	40	40	0	11	40	0	40	100		11	0	40	40	0	11	22	18	40	55		11	0	38	38	0	11	10	18	28	35.7143
12	0	40	40	0	12	40	0	40	100		12	0	36	36	0	12	18	20	38	47.3684		12	0	40	40	0	12	28	4	32	87.5
13	0	40	40	0	13	40	0	40	100		13	0	40	40	0	13	24	16	40	60		13	0	40	40	0	13	8	30	38	21.0526
14	2	38	40	5	14	38	2	40	95		14	0	40	40	0	14	22	18	40	55		14	0	32	32	0	14	16	24	40	40
15	0	40	40	0	15	40	0	40	100		15	0	40	40	0	15	20	20	40	50		15	0	38	38	0	15	12	24	36	33.3333
16	0	40	40	0	16	38	2	40	95		16	0	40	40	0	16	8	32	40	20		16	2	34	36	5.55556	16	22	14	36	61.1111
17	0	40	40	0	17	40	0	40	100		17	0	40	40	0	17	20	20	40	50		17	0	40	40	0	17	12	20	32	37.5
18	0	40	40	0	18	40	0	40	100		18	0	40	40	0	18	10	30	40	25		18	0	40	40	0	18	18	18	36	50
19	2	38	40	5	19	40	0	40	100		19	0	36	36	0	19	26	14	40	65		19	2	38	40	5	19	10	24	34	29.4118
20	0	40	40	0	20	40	0	40	100		20	0	32	32	0	20	16	24	40	40		20	0	32	32	0	20	16	22	38	42.1053
21	0	40	40	0	21	38	2	40	95		21	0	36	36	0	21	20	20	40	50		21	2	36	38	5.26316	21	16	20	36	44.4444
22	0	40	40	0	22	38	2	40	95		22	0	38	38	0	22	10	30	40	25		22	0	28	28	0	22	38	2	40	95
23	0	40	40	0	23	40	0	40	100		23	2	38	40	5	23	20	20	40	50		23	2	38	40	5	23	6	34	40	15
24	0	40	40	0	24	36	4	40	90		24	0	40	40	0	24	12	26	38	31.5789		24	0	22	22	0	24	8	22	30	26.6667
25	0	40	40	0	25	40	0	40	100		25	0	40	40	0	25	12	28	40	30		25	0	38	38	0	25	30	6	36	83.3333
26	0	40	40	0	26	40	0	40	100		26	0	36	36	0	26	12	26	38	31.5789		26	2	36	38	5.26316	26	8	32	40	20
27	0	40	40	0	27	38	2	40	95		27	0	38	38	0	27	14	22	36	38.8889		27	0	40	40	0	27	12	24	36	33.3333
28	0	40	40	0	28	38	2	40	95		28	0	38	38	0	28	16	24	40	40		28	2	38	40	5	28	20	20	40	50
29	0	40	40	0	29	0	40	40	0		29	0	40	40	0	29	12	24	36	33.3333		29	0	40	40	0	29	14	22	36	38.8889
30	0	40	40	0	30	0	40	40	0		30	0	40	40	0							30	2	36	38	5.26316	30	2	38	40	5
31	0	40	40	0	31	40	0	40	100		31	0	38	38	0							31	4	36	40	10	31	22	18	40	55
32	0	40	40	0							32	0	40	40	0							32	2	36	38	5.26316	32	20	20	40	50
33	0	40	40	0							33	0	32	32	0							33	0	40	40	0	33	18	22	40	45
34	0	40	40	0							34	0	40	40	0							34	2	26	28	7.14286	34	16	24	40	40
35	0	40	40	0							35	0	40	40	0							35	0	32	32	0	35	16	22	38	42.1053
36	0	40	40	0							36	0	34	34	0							36	0	38	38	0	36	18	14	32	56.25
																						37	0	34	34	0	37	20	18	38	52.6316
																						38	0	40	40	0	38	16	24	40	40
																						39	0	40	40	0	39	20	20	40	50
																						40	0	40	40	0	40	18	22	40	45
																						41	0	40	40	0	41	14	26	40	35
																						42	0	26	26	0	42	18	22	40	45
																						43	2	32	34	5.88235	43	16	20	36	44.4444
																						44	0	40	40	0	44	22	18	40	55
																											45	18	22	40	45
																											46	20	20	40	50
																											47	24	8	32	75
																											48	22	18	40	55
																											49	16	20	36	44.4444
																											50	16	18	34	47.0588
																											51	0	38	38	0
																											52	16	20	36	44.4444
																											53	20	18	38	52.6316
																											54	18	20	38	47.3684
																											55	20	20	40	50
																											56	28	12	40	70
																											57	16	22	38	42.1053
																											58	19	20	39	48.7179
																											59	12	24	36	33.3333
																											60	14	10	24	58.3333
																											61	4	26	30	13.3333
																											62	32	8	40	80
																											63	8	32	40	20
																											64	4	32	36	11.1111
																											65	26	12	38	68.4211
																											66	28	10	38	73.6842
count				36	count				31		count				36	count				29		count				44	count				66
mean			39.9444	0.277778	mean			40	91.7742		mean			38.4444	0.277778	mean			39.5172	45.9568		mean			36.7273	2.22552	mean			37.2576	45.3992
stdev.s				1.16155	stdev.s				24.6492		stdev.s				1.16155	stdev.s				15.5411		stdev.s				3.42397	stdev.s				18.6661
median				0	median				100		median				0	median				47.3684		median				0	median				45
