# Supplementary material for: Deprotection of centromeric cohesin at meiosis II requires APC/C activity but not kinetochore tension
Source: EMBO J. 2021 Mar 1;40(7):e106812. doi: 10.15252/embj.2020106812 (PMC8013787; doi:10.15252/embj.2020106812)
Supplement: Supplementary file 12 — Source Data for Figure 8 [file EMBJ-40-e106812-s005.xlsx]

## Sheet: Sheet1
Source data for Figure 8A-C, Mengoli et al.
Scoring of centromere separation on chromosome spreads from metaphase II-arrested oocytes treated as indicated.
Trim21∆C + DMSO					Trim21 + DMSO						Trim21∆C + Nocodazole					Trim21 + Nocodazole						Trim21∆C + Nocodazole + MG132-wash					Trim21 + Nocodazole + MG132-wash
Image	Separated	Paired	Chromatids	% separated	Image	Separated	Paired	Chromatids	% separated		Image	Separated	Paired	Chromatids	% separated	Image	Separated	Paired	Chromatids	% separated		Image	Separated	Paired	Chromatids	% separated	Image	Separated	Paired	Chromatids	% separated
1	0	40	40	0	1	28	0	28	100		1	0	26	26	0	1	14	26	40	60		1	0	38	38	0	1	32	4	36	88.8889
2	0	40	40	0	2	24	0	24	100		2	0	12	12	0	2	6	30	36	22.2222		2	0	36	36	0	2	18	10	28	64.2857
3	2	38	40	5	3	32	0	32	100		3	2	38	40	5	3	16	22	38	50		3	2	38	40	5	3	12	4	16	75
4	0	40	40	0	4	28	2	30	93.3333		4	0	28	28	0	4	18	20	38	47.3684		4	10	28	38	26.3158	4	38	0	38	100
5	0	40	40	0	5	30	2	32	93.75		5	0	40	40	0	5	8	32	40	25		5	2	38	40	5	5	34	4	38	89.4737
6	0	40	40	0	6	22	0	22	100		6	0	40	40	0	6	12	26	38	29.4118		6	0	34	34	0	6	28	6	34	82.3529
7	0	40	40	0	7	30	2	32	93.75		7	0	28	28	0	7	4	12	16	25		7	0	36	36	0	7	34	4	38	89.4737
8	0	40	40	0	8	36	0	36	100		8	2	36	38	5.26316	8	22	18	40	55		8	2	38	40	5	8	32	2	34	94.1176
9	2	36	38	5.26316	9	30	0	30	100		9	0	36	36	0	9	22	18	40	55		9	0	40	40	0	9	34	0	34	100
					10	32	2	34	94.1176		10	2	34	36	5.55556	10	14	26	40	35		10	0	40	40	0	10	18	0	18	100
					11	36	0	36	100		11	2	38	40	5	11	8	30	38	21.0526		11	8	28	36	22.2222	11	36	2	38	94.7368
					12	32	2	34	94.1176		12	0	32	32	0	12	6	30	36	16.6667		12	6	34	40	15	12	28	2	30	93.3333
					13	16	0	16	100		13	2	38	40	5	13	12	16	28	42.8571		13	0	36	36	0	13	24	2	26	92.3077
											14	4	28	32	12.5	14	12	28	40	30		14	2	38	40	5	14	20	2	22	90.9091
											15	0	34	34	0	15	10	28	38	26.3158		15	2	38	40	5	15	26	4	30	86.6667
											16	0	40	40	0	16	20	20	40	50		16	8	30	38	21.0526	16	36	2	38	94.7368
											17	0	40	40	0	17	27	10	37	72.973		17	2	38	40	5	17	30	8	38	78.9474
											18	0	40	40	0	18	24	12	36	66.6667		18	2	36	38	5.26316	18	26	4	30	86.6667
											19	6	32	38	15.7895	19	8	32	40	20		19	0	40	40	0	19	27	2	29	93.1034
											20	0	30	30	0	20	36	4	40	90		20	0	36	36	0	20	18	2	20	90
											21	4	36	40	10	21	32	8	40	80		21	4	36	40	10	21	36	4	40	90
											22	0	40	40	0	22	30	4	34	88.2353		22	12	28	40	30	22	29	6	35	82.8571
											23	0	28	28	0	23	18	22	40	45		23	4	36	40	10	23	26	2	28	92.8571
											24	0	38	38	0	24	24	16	40	60		24	0	40	40	0	24	34	4	38	89.4737
											25	0	40	40	0	25	26	10	36	72.2222		25	0	40	40	0	25	26	2	28	92.8571
											26	0	40	40	0	26	32	8	40	80		26	4	36	40	10	26	35	4	39	89.7436
											27	2	38	40	5	27	10	22	32	31.25		27	0	40	40	0	27	36	2	38	94.7368
											28	0	34	34	0	28	14	10	24	58.3333
											29	0	40	40	0	29	14	26	40	35
											30	0	40	40	0	30	12	18	30	40
											31	0	40	40	0	31	20	20	40	50
																32	16	22	38	42.1053
																33	6	28	34	17.6471
																34	26	14	40	65
																35	12	28	40	30
																36	22	18	40	55
																37	8	30	38	21.0526
																38	18	14	32	56.25
																39	20	10	30	66.6667
																40	12	28	40	30
																41	14	26	40	35
																42	24	16	40	60
																43	26	14	40	65
																44	8	20	28	28.5714
																45	22	18	40	55
																46	30	10	40	75
																47	26	14	40	65
																48	10	22	32	31.25
																49	26	14	40	65
																50	18	22	40	45
																51	12	24	36	33.3333
																52	20	20	40	50
																53	32	4	36	88.8889
																54	36	4	40	90
																55	20	16	36	55.5556
																56	10	30	40	25
																57	20	20	40	50
																58	16	24	40	40
																59	8	32	40	20
count				9	count				13		count				31	count				59		count				27	count				27
mean			39.7778	1.14035	mean			29.6923	97.6207		mean			35.8065	2.2293	mean			37.2034	48.1677		mean			38.7407	6.66125	mean			31.8889	89.538
stdev.s				2.26377	stdev.s				3.13817		stdev.s				4.12335	stdev.s				20.4974		stdev.s				8.84527	stdev.s				7.7558
median				0	median				100		median				0	median				50		median				5	median				90
