# Supplementary material for: Deprotection of centromeric cohesin at meiosis II requires APC/C activity but not kinetochore tension
Source: EMBO J. 2021 Mar 1;40(7):e106812. doi: 10.15252/embj.2020106812 (PMC8013787; doi:10.15252/embj.2020106812)
Supplement: Supplementary file 13 — Source Data for Figure 9 [file EMBJ-40-e106812-s008.xlsx]

## Sheet: Sheet1
Source data for Figure 9A and B, Mengoli et al.
Scoring of centromere separation on chromosome spreads from metaphase II-arrested oocytes treated as indicated.
DMSO + SrCl2					ICRF193 + SrCl2						DMSO + Reversine + Nocodazole + SrCl2					ICRF193 + Reversine + Nocodazole + SrCl2
Image	Separated	Paired	Chromatids	% separated	Image	Separated	Paired	Chromatids	% separated		Image	Separated	Paired	Chromatids	% separated	Image	Separated	Paired	Chromatids	% separated
1	40	0	40	100	1	40	0	40	100		1	22	18	40	55	1	8	30	38	21.0526
2	41	0	41	100	2	38	2	40	95		2	20	20	40	50	2	8	32	40	20
3	38	2	40	95	3	38	2	40	95		3	12	22	34	35.2941	3	10	26	36	27.7778
4	39	0	39	100	4	38	2	40	95		4	12	26	38	31.5789	4	10	28	38	26.3158
5	38	2	40	95	5	38	2	40	95		5	6	28	34	17.6471	5	12	26	38	31.5789
6	40	0	40	100	6	36	2	38	94.7368		6	14	26	40	35	6	4	22	26	15.3846
7	38	2	40	95	7	36	2	38	94.7368		7	16	26	42	38.0952	7	2	36	38	5.26316
8	40	0	40	100	8	38	2	40	95		8	20	18	38	52.6316	8	6	24	30	20
9	36	4	40	90	9	34	6	40	85		9	20	12	32	62.5	9	8	30	38	21.0526
10	40	0	40	100	10	34	6	40	85		10	22	14	36	61.1111	10	8	30	38	21.0526
11	38	2	40	95	11	38	2	40	95		11	16	24	40	40	11	8	26	34	23.5294
12	40	0	40	100	12	36	2	38	94.7368		12	18	22	40	45	12	10	24	34	29.4118
13	40	0	40	100	13	36	4	40	90		13	22	18	40	55	13	8	32	40	20
14	38	2	40	95	14	32	6	38	84.2105		14	12	28	40	30	14	4	36	40	10
15	40	0	40	100	15	36	4	40	90		15	18	20	38	47.3684	15	4	28	32	12.5
											16	18	22	40	45	16	14	26	40	35
											17	20	20	40	50	17	12	28	40	30
											18	18	22	40	45	18	8	32	40	20
											19	18	22	40	45	19	10	30	40	25
											20	12	28	40	30	20	8	30	38	21.0526
											21	12	28	40	30	21	8	26	34	23.5294
											22	22	18	40	55	22	12	28	40	30
											23	20	14	34	58.8235
											24	28	12	40	70
											25	18	16	34	52.9412
count				15	count				15		count				25	count				22
mean			40	97.6667	mean			39.4667	92.5614		mean			38.4	45.5196	mean			36.9091	22.2501
stdev.s				3.1997	stdev.s				4.64773		stdev.s				12.4537	stdev.s				7.19036
median				100	median				94.7368		median				45	median				21.0526
